# Supplementary material for: Role of Spin Polarization and Dynamic Correlation in Singlet–Triplet Gap Inversion of Heptazine Derivatives
Source: J Chem Theory Comput. 2023 Oct 21;19(21):7606–16. doi: 10.1021/acs.jctc.3c00781 (PMC10653106; doi:10.1021/acs.jctc.3c00781)
Supplement: Supplementary file 2 — ct3c00781_si_002.zip [file ct3c00781_si_002.zip]

Archive with 148 entries (147 files):
- geometries_xyz_extended_set/
- __MACOSX/._geometries_xyz_extended_set
- geometries_xyz_extended_set/n_c3_nnc_nnc_cnc.xyz
- __MACOSX/geometries_xyz_extended_set/._n_c3_nnc_nnc_cnc.xyz
- geometries_xyz_extended_set/n_c3_cnc_ccc_ccc.xyz
- __MACOSX/geometries_xyz_extended_set/._n_c3_cnc_ccc_ccc.xyz
- geometries_xyz_extended_set/n_c3_ncc_ncc_cnc.xyz
- __MACOSX/geometries_xyz_extended_set/._n_c3_ncc_ncc_cnc.xyz
- geometries_xyz_extended_set/n_c3_ccn_ccc_ccn.xyz
- __MACOSX/geometries_xyz_extended_set/._n_c3_ccn_ccc_ccn.xyz
- geometries_xyz_extended_set/n_c3_ncc_cnc_ncn.xyz
- __MACOSX/geometries_xyz_extended_set/._n_c3_ncc_cnc_ncn.xyz
- geometries_xyz_extended_set/n_c3_nnn_nnn_nnn.xyz
- __MACOSX/geometries_xyz_extended_set/._n_c3_nnn_nnn_nnn.xyz
- geometries_xyz_extended_set/n_c3_ncc_ccc_cnc.xyz
- __MACOSX/geometries_xyz_extended_set/._n_c3_ncc_ccc_cnc.xyz
- geometries_xyz_extended_set/n_c3_cnc_ccc_cnc.xyz
- __MACOSX/geometries_xyz_extended_set/._n_c3_cnc_ccc_cnc.xyz
- geometries_xyz_extended_set/n_c3_nnc_ncn_ncc.xyz
- __MACOSX/geometries_xyz_extended_set/._n_c3_nnc_ncn_ncc.xyz
- geometries_xyz_extended_set/n_c3_ncc_ccc_ccc.xyz
- __MACOSX/geometries_xyz_extended_set/._n_c3_ncc_ccc_ccc.xyz
- geometries_xyz_extended_set/n_c3_ncn_ncn_ncn.xyz
- __MACOSX/geometries_xyz_extended_set/._n_c3_ncn_ncn_ncn.xyz
- geometries_xyz_extended_set/n_c3_nnn_nnn_ncn.xyz
- __MACOSX/geometries_xyz_extended_set/._n_c3_nnn_nnn_ncn.xyz
- geometries_xyz_extended_set/n_c3_ncc_cnc_nnn.xyz
- __MACOSX/geometries_xyz_extended_set/._n_c3_ncc_cnc_nnn.xyz
- geometries_xyz_extended_set/n_c3_ncc_ccn_cnn.xyz
- __MACOSX/geometries_xyz_extended_set/._n_c3_ncc_ccn_cnn.xyz
- geometries_xyz_extended_set/n_c3_ccn_ccc_cnn.xyz
- __MACOSX/geometries_xyz_extended_set/._n_c3_ccn_ccc_cnn.xyz
- geometries_xyz_extended_set/n_c3_nnn_nnn_cnc.xyz
- __MACOSX/geometries_xyz_extended_set/._n_c3_nnn_nnn_cnc.xyz
- geometries_xyz_extended_set/n_c3_ccn_ccc_ncc.xyz
- __MACOSX/geometries_xyz_extended_set/._n_c3_ccn_ccc_ncc.xyz
- geometries_xyz_extended_set/n_c3_ncc_ccc_nnn.xyz
- __MACOSX/geometries_xyz_extended_set/._n_c3_ncc_ccc_nnn.xyz
- geometries_xyz_extended_set/n_c3_nnc_cnn_ncc.xyz
- __MACOSX/geometries_xyz_extended_set/._n_c3_nnc_cnn_ncc.xyz
- geometries_xyz_extended_set/n_c3_nnc_ccc_ccc.xyz
- __MACOSX/geometries_xyz_extended_set/._n_c3_nnc_ccc_ccc.xyz
- geometries_xyz_extended_set/n_c3_nnc_nnc_nnn.xyz
- __MACOSX/geometries_xyz_extended_set/._n_c3_nnc_nnc_nnn.xyz
- geometries_xyz_extended_set/n_c3_nnc_ncn_cnn.xyz
- __MACOSX/geometries_xyz_extended_set/._n_c3_nnc_ncn_cnn.xyz
- geometries_xyz_extended_set/n_c3_ncc_ncc_nnn.xyz
- __MACOSX/geometries_xyz_extended_set/._n_c3_ncc_ncc_nnn.xyz
- geometries_xyz_extended_set/n_c3_cnc_ccc_ncn.xyz
- __MACOSX/geometries_xyz_extended_set/._n_c3_cnc_ccc_ncn.xyz
- geometries_xyz_extended_set/n_c3_ncc_ccc_ncn.xyz
- __MACOSX/geometries_xyz_extended_set/._n_c3_ncc_ccc_ncn.xyz
- geometries_xyz_extended_set/n_c3_ncc_ccn_nnc.xyz
- __MACOSX/geometries_xyz_extended_set/._n_c3_ncc_ccn_nnc.xyz
- geometries_xyz_extended_set/n_c3_ncc_cnc_cnc.xyz
- __MACOSX/geometries_xyz_extended_set/._n_c3_ncc_cnc_cnc.xyz
- geometries_xyz_extended_set/n_c3_ccn_ccc_nnc.xyz
- __MACOSX/geometries_xyz_extended_set/._n_c3_ccn_ccc_nnc.xyz
- geometries_xyz_extended_set/n_c3_ccc_ccc_ccc.xyz
- __MACOSX/geometries_xyz_extended_set/._n_c3_ccc_ccc_ccc.xyz
- geometries_xyz_extended_set/n_c3_cnc_ccc_nnn.xyz
- __MACOSX/geometries_xyz_extended_set/._n_c3_cnc_ccc_nnn.xyz
- geometries_xyz_extended_set/n_c3_ncc_ncc_ncn.xyz
- __MACOSX/geometries_xyz_extended_set/._n_c3_ncc_ncc_ncn.xyz
- geometries_xyz_extended_set/n_c3_nnc_nnc_ncn.xyz
- __MACOSX/geometries_xyz_extended_set/._n_c3_nnc_nnc_ncn.xyz
- geometries_xyz_extended_set/n_c3_nnc_nnc_ncc.xyz
- __MACOSX/geometries_xyz_extended_set/._n_c3_nnc_nnc_ncc.xyz
- geometries_xyz_extended_set/n_c3_ncc_ncc_ncc.xyz
- __MACOSX/geometries_xyz_extended_set/._n_c3_ncc_ncc_ncc.xyz
- geometries_xyz_extended_set/n_c3_cnc_ccc_nnc.xyz
- __MACOSX/geometries_xyz_extended_set/._n_c3_cnc_ccc_nnc.xyz
- geometries_xyz_extended_set/n_c3_cnc_ncn_ncn.xyz
- __MACOSX/geometries_xyz_extended_set/._n_c3_cnc_ncn_ncn.xyz
- geometries_xyz_extended_set/n_c3_ccn_ccc_nnn.xyz
- __MACOSX/geometries_xyz_extended_set/._n_c3_ccn_ccc_nnn.xyz
- geometries_xyz_extended_set/n_c3_ncc_ccn_nnn.xyz
- __MACOSX/geometries_xyz_extended_set/._n_c3_ncc_ccn_nnn.xyz
- geometries_xyz_extended_set/n_c3_ncc_cnc_cnn.xyz
- __MACOSX/geometries_xyz_extended_set/._n_c3_ncc_cnc_cnn.xyz
- geometries_xyz_extended_set/n_c3_cnn_ccc_ccc.xyz
- __MACOSX/geometries_xyz_extended_set/._n_c3_cnn_ccc_ccc.xyz
- geometries_xyz_extended_set/n_c3_ncc_ccc_ncc.xyz
- __MACOSX/geometries_xyz_extended_set/._n_c3_ncc_ccc_ncc.xyz
- geometries_xyz_extended_set/n_c3_nnc_cnn_nnn.xyz
- __MACOSX/geometries_xyz_extended_set/._n_c3_nnc_cnn_nnn.xyz
- geometries_xyz_extended_set/n_c3_cnc_ccc_ncc.xyz
- __MACOSX/geometries_xyz_extended_set/._n_c3_cnc_ccc_ncc.xyz
- geometries_xyz_extended_set/n_c3_ncc_ncc_nnc.xyz
- __MACOSX/geometries_xyz_extended_set/._n_c3_ncc_ncc_nnc.xyz
- geometries_xyz_extended_set/n_c3_ncc_ncn_ncn.xyz
- __MACOSX/geometries_xyz_extended_set/._n_c3_ncc_ncn_ncn.xyz
- geometries_xyz_extended_set/n_c3_nnc_nnc_nnc.xyz
- __MACOSX/geometries_xyz_extended_set/._n_c3_nnc_nnc_nnc.xyz
- geometries_xyz_extended_set/n_c3_nnc_ncn_cnc.xyz
- __MACOSX/geometries_xyz_extended_set/._n_c3_nnc_ncn_cnc.xyz
- geometries_xyz_extended_set/n_c3_ncn_ccc_ccc.xyz
- __MACOSX/geometries_xyz_extended_set/._n_c3_ncn_ccc_ccc.xyz
- geometries_xyz_extended_set/n_c3_nnc_cnn_ncn.xyz
- __MACOSX/geometries_xyz_extended_set/._n_c3_nnc_cnn_ncn.xyz
- geometries_xyz_extended_set/n_c3_nnc_ccc_ccn.xyz
- __MACOSX/geometries_xyz_extended_set/._n_c3_nnc_ccc_ccn.xyz
- geometries_xyz_extended_set/n_c3_ncc_ccc_nnc.xyz
- __MACOSX/geometries_xyz_extended_set/._n_c3_ncc_ccc_nnc.xyz
- geometries_xyz_extended_set/n_c3_ncc_cnc_ccn.xyz
- __MACOSX/geometries_xyz_extended_set/._n_c3_ncc_cnc_ccn.xyz
- geometries_xyz_extended_set/n_c3_ncc_ccn_ncn.xyz
- __MACOSX/geometries_xyz_extended_set/._n_c3_ncc_ccn_ncn.xyz
- geometries_xyz_extended_set/n_c3_ccn_ccc_ncn.xyz
- __MACOSX/geometries_xyz_extended_set/._n_c3_ccn_ccc_ncn.xyz
- geometries_xyz_extended_set/n_c3_ccn_ccc_cnc.xyz
- __MACOSX/geometries_xyz_extended_set/._n_c3_ccn_ccc_cnc.xyz
- geometries_xyz_extended_set/n_c3_ncc_cnc_nnc.xyz
- __MACOSX/geometries_xyz_extended_set/._n_c3_ncc_cnc_nnc.xyz
- geometries_xyz_extended_set/n_c3_ncc_ccn_cnc.xyz
- __MACOSX/geometries_xyz_extended_set/._n_c3_ncc_ccn_cnc.xyz
- geometries_xyz_extended_set/n_c3_nnn_nnn_ncc.xyz
- __MACOSX/geometries_xyz_extended_set/._n_c3_nnn_nnn_ncc.xyz
- geometries_xyz_extended_set/n_c3_ncc_ccc_ccn.xyz
- __MACOSX/geometries_xyz_extended_set/._n_c3_ncc_ccc_ccn.xyz
- geometries_xyz_extended_set/n_c3_nnc_cnn_cnc.xyz
- __MACOSX/geometries_xyz_extended_set/._n_c3_nnc_cnn_cnc.xyz
- geometries_xyz_extended_set/n_c3_nnc_nnc_ccn.xyz
- __MACOSX/geometries_xyz_extended_set/._n_c3_nnc_nnc_ccn.xyz
- geometries_xyz_extended_set/n_c3_nnc_ncn_ncn.xyz
- __MACOSX/geometries_xyz_extended_set/._n_c3_nnc_ncn_ncn.xyz
- geometries_xyz_extended_set/n_c3_nnn_ccc_ccc.xyz
- __MACOSX/geometries_xyz_extended_set/._n_c3_nnn_ccc_ccc.xyz
- geometries_xyz_extended_set/n_c3_cnc_ccc_cnn.xyz
- __MACOSX/geometries_xyz_extended_set/._n_c3_cnc_ccc_cnn.xyz
- geometries_xyz_extended_set/n_c3_ncc_ncc_ccn.xyz
- __MACOSX/geometries_xyz_extended_set/._n_c3_ncc_ncc_ccn.xyz
- geometries_xyz_extended_set/n_c3_ncc_ccc_cnn.xyz
- __MACOSX/geometries_xyz_extended_set/._n_c3_ncc_ccc_cnn.xyz
- geometries_xyz_extended_set/n_c3_nnn_nnn_nnc.xyz
- __MACOSX/geometries_xyz_extended_set/._n_c3_nnn_nnn_nnc.xyz
- geometries_xyz_extended_set/n_c3_ccn_ccc_ccc.xyz
- __MACOSX/geometries_xyz_extended_set/._n_c3_ccn_ccc_ccc.xyz
- geometries_xyz_extended_set/n_c3_ncc_ncc_cnn.xyz
- __MACOSX/geometries_xyz_extended_set/._n_c3_ncc_ncc_cnn.xyz
- geometries_xyz_extended_set/n_c3_cnc_ccc_ccn.xyz
- __MACOSX/geometries_xyz_extended_set/._n_c3_cnc_ccc_ccn.xyz
- geometries_xyz_extended_set/n_c3_ncn_ccc_ncn.xyz
- __MACOSX/geometries_xyz_extended_set/._n_c3_ncn_ccc_ncn.xyz
- geometries_xyz_extended_set/n_c3_nnc_ncn_nnn.xyz
- __MACOSX/geometries_xyz_extended_set/._n_c3_nnc_ncn_nnn.xyz
- geometries_xyz_extended_set/n_c3_nnc_nnc_cnn.xyz
- __MACOSX/geometries_xyz_extended_set/._n_c3_nnc_nnc_cnn.xyz
