# Supplementary material for: Role of Spin Polarization and Dynamic Correlation in Singlet–Triplet Gap Inversion of Heptazine Derivatives
Source: J Chem Theory Comput. 2023 Oct 21;19(21):7606–16. doi: 10.1021/acs.jctc.3c00781 (PMC10653106; doi:10.1021/acs.jctc.3c00781)
Supplement: Supplementary file 2 — ct3c00781_si_002.zip [file ct3c00781_si_002.zip › geometries_xyz_extended_set/n_c3_nnc_nnc_cnc.xyz]

 17
n_c3_nnc_nnc_cnc
N  -0.0265739246  0.0327981622  0.0000345780
C  2.5837906372  -0.3300709884  0.0000814669
C  -1.0710176430  2.4470806528  -0.0000394418
C  -1.6291190978  -2.0556613014  0.0000615334
N  3.6652195380  -2.5762352609  0.0001501140
C  0.5356462500  4.4938697358  -0.0000672572
N  -4.1037562256  -1.9116378065  0.0000195334
C  4.0667619641  1.9690105171  0.0000500007
C  -3.8079468582  2.4601918929  -0.0000790806
C  -0.2930821063  -4.4436700152  0.0001389203
N  2.1598221132  -4.6731293507  0.0001801542
N  3.1077052492  4.2419765386  -0.0000214460
N  -5.2146211510  0.4488537866  -0.0000516574
H  -1.4333570335  -6.1650538855  0.0001621609
H  6.1201065750  1.7305019012  0.0000839738
H  -4.7816949932  4.2845722251  -0.0001405584
H  -0.2321973058  6.4078618395  -0.0001275633
