# Supplementary material for: Role of Spin Polarization and Dynamic Correlation in Singlet–Triplet Gap Inversion of Heptazine Derivatives
Source: J Chem Theory Comput. 2023 Oct 21;19(21):7606–16. doi: 10.1021/acs.jctc.3c00781 (PMC10653106; doi:10.1021/acs.jctc.3c00781)
Supplement: Supplementary file 2 — ct3c00781_si_002.zip [file ct3c00781_si_002.zip › geometries_xyz_extended_set/n_c3_cnc_ccc_ccc.xyz]

 21
n_c3_cnc_ccc_ccc
N  -0.0250092553  0.0382482096  0.0001109940
C  2.6207382093  -0.2323495504  0.0001074388
C  -1.1401521115  2.4553445574  0.0001110701
C  -1.5358099735  -2.1501168366  0.0001141469
C  3.6152735516  -2.7231843160  0.0001162180
C  0.4576602230  4.5993665225  0.0001062468
C  -4.1885568147  -1.9091198641  0.0001213636
C  4.1578436970  1.9452034289  0.0000948671
C  -3.8100472973  2.6287861226  0.0001150935
C  -0.2838234806  -4.5242758915  0.0001113091
N  2.2094940932  -4.8040768430  0.0001158477
C  3.0667974729  4.3327812679  0.0000945151
C  -5.2986575843  0.4711078835  0.0001206801
H  -0.4419612749  6.4510375553  0.0001084983
H  -5.3057233363  -3.6380477273  0.0001268489
H  6.1994328367  1.6749450085  0.0000850417
H  -4.6374451093  4.5140466406  0.0001123194
H  -1.4567640386  -6.2244031942  0.0001088365
H  4.2680326985  6.0125847185  0.0000844148
H  -7.3570370177  0.6468547950  0.0001237846
H  5.6699640347  -2.9383313594  0.0001214110
