# Supplementary material for: Role of Spin Polarization and Dynamic Correlation in Singlet–Triplet Gap Inversion of Heptazine Derivatives
Source: J Chem Theory Comput. 2023 Oct 21;19(21):7606–16. doi: 10.1021/acs.jctc.3c00781 (PMC10653106; doi:10.1021/acs.jctc.3c00781)
Supplement: Supplementary file 2 — ct3c00781_si_002.zip [file ct3c00781_si_002.zip › geometries_xyz_extended_set/n_c3_ncc_ncc_cnc.xyz]

 19
n_c3_ncc_ncc_cnc
N  -0.0537076316  0.0055011454  0.0000468789
C  2.5858665924  -0.3100071015  0.0000670684
C  -1.0926332618  2.4405008371  -0.0000103516
C  -1.6641291299  -2.1294662602  0.0000823243
N  3.7021183642  -2.5606253851  0.0001218138
C  0.5662284441  4.4924596655  -0.0000502347
N  -4.1621647581  -1.9379584624  0.0000614728
C  4.0585387566  1.9600551768  0.0000254041
C  -3.7850107609  2.6050115395  -0.0000233157
C  -0.4155843262  -4.5128740332  0.0001440272
C  2.1818360281  -4.6099337216  0.0001607677
N  3.0994856916  4.2542784683  -0.0000317774
C  -5.1738009701  0.4194061075  0.0000114585
H  -4.6658795147  4.4662035922  -0.0000604288
H  -7.2417819924  0.4937827716  -0.0000021729
H  6.1089851026  1.7163481737  0.0000433815
H  -1.6013724536  -6.1933456356  0.0001752131
H  3.1522929209  -6.4373029398  0.0002081059
H  -0.2220912992  6.3994564764  -0.0000990005
