# Supplementary material for: Role of Spin Polarization and Dynamic Correlation in Singlet–Triplet Gap Inversion of Heptazine Derivatives
Source: J Chem Theory Comput. 2023 Oct 21;19(21):7606–16. doi: 10.1021/acs.jctc.3c00781 (PMC10653106; doi:10.1021/acs.jctc.3c00781)
Supplement: Supplementary file 2 — ct3c00781_si_002.zip [file ct3c00781_si_002.zip › geometries_xyz_extended_set/n_c3_ccn_ccc_ccn.xyz]

 20
n_c3_ccn_ccc_ccn
N  -0.0088047707  0.0426947465  0.0000780312
C  2.6683307666  -0.1220215550  0.0000801575
C  -1.1635564890  2.4364134503  0.0000830146
C  -1.4736093301  -2.1998039077  0.0000726874
C  3.6944258997  -2.6020647921  0.0000948671
C  0.4873704258  4.5727373675  0.0000873338
C  -4.1458889461  -1.9431701678  0.0000746584
N  4.1624795455  1.8952700585  0.0000905032
C  -3.7934339412  2.6028463460  0.0000839021
N  -0.4377244483  -4.5018680484  0.0000792695
C  2.0991072679  -4.6553820043  0.0000940035
C  3.0481093832  4.1982611959  0.0000939338
C  -5.2713702978  0.4055605053  0.0000797235
H  -5.2146911934  -3.7009559145  0.0000721698
H  -4.6439595362  4.4779683863  0.0000881620
H  -7.3312353193  0.5584660312  0.0000809112
H  5.7448361850  -2.7675143926  0.0001029770
H  2.8764133207  -6.5741363284  0.0000945506
H  -0.3452213082  6.4558113911  0.0000852923
H  4.3427801752  5.8123214158  0.0000931655
