# Supplementary material for: Role of Spin Polarization and Dynamic Correlation in Singlet–Triplet Gap Inversion of Heptazine Derivatives
Source: J Chem Theory Comput. 2023 Oct 21;19(21):7606–16. doi: 10.1021/acs.jctc.3c00781 (PMC10653106; doi:10.1021/acs.jctc.3c00781)
Supplement: Supplementary file 2 — ct3c00781_si_002.zip [file ct3c00781_si_002.zip › geometries_xyz_extended_set/n_c3_ncc_cnc_ncn.xyz]

 18
n_c3_ncc_cnc_ncn
N  -0.0063841082  -0.0201000018  0.0001063065
C  2.6736706693  -0.2753108120  0.0000747397
C  -1.0579864564  2.4063739748  0.0000433394
C  -1.5617989415  -2.1470440951  0.0001406922
N  3.7577155017  -2.5333318788  0.0001967988
N  0.4117211081  4.4750813611  0.0000737444
C  -4.1910031734  -1.7348847104  0.0000921784
N  4.1034401002  1.8396593431  0.0002096074
C  -3.7292575439  2.5613908434  0.0000057073
C  -0.3464954755  -4.5343497957  0.0002105483
C  2.2535291173  -4.5954627259  0.0002680315
C  2.8985260763  4.0408663311  0.0005593299
N  -5.2402448904  0.5564094403  0.0000278967
H  -4.5624910343  4.4486743351  -0.0000192945
H  -1.4897569158  -6.2461795461  0.0002305320
H  3.2497150748  -6.4095103437  0.0003254833
H  -5.4431468951  -3.3763775031  0.0000828396
H  4.1047006823  5.7254224326  -0.0004731350
