# Supplementary material for: Role of Spin Polarization and Dynamic Correlation in Singlet–Triplet Gap Inversion of Heptazine Derivatives
Source: J Chem Theory Comput. 2023 Oct 21;19(21):7606–16. doi: 10.1021/acs.jctc.3c00781 (PMC10653106; doi:10.1021/acs.jctc.3c00781)
Supplement: Supplementary file 2 — ct3c00781_si_002.zip [file ct3c00781_si_002.zip › geometries_xyz_extended_set/n_c3_nnn_nnn_nnn.xyz]

 13
n_c3_nnn_nnn_nnn
N  -0.0000447709  -0.0000352950  0.0000353082
C  2.5886514070  -0.2329105057  0.0000060442
C  -1.0923553838  2.3583566471  0.0000004663
C  -1.4963368022  -2.1254812039  0.0001084555
N  3.6203013836  -2.5628991846  0.0000070645
N  0.4097739449  4.4168936672  0.0000740227
N  -4.0301725321  -1.8538890916  0.0001475158
N  4.0201063441  1.8754887839  -0.0000001959
N  -3.6338320601  2.5436659003  -0.0000908350
N  -0.3860835766  -4.4192096106  0.0001180582
N  2.1107884385  -4.5568506530  0.0000518727
N  2.8913431697  4.1069329678  0.0000828542
N  -5.0020713996  0.4501705058  -0.0000054800
