# Supplementary material for: Role of Spin Polarization and Dynamic Correlation in Singlet–Triplet Gap Inversion of Heptazine Derivatives
Source: J Chem Theory Comput. 2023 Oct 21;19(21):7606–16. doi: 10.1021/acs.jctc.3c00781 (PMC10653106; doi:10.1021/acs.jctc.3c00781)
Supplement: Supplementary file 2 — ct3c00781_si_002.zip [file ct3c00781_si_002.zip › geometries_xyz_extended_set/n_c3_ncc_ccc_cnc.xyz]

 20
n_c3_ncc_ccc_cnc
N  -0.0599611006  -0.0471126641  0.0000892220
C  2.5952763934  -0.3296251333  0.0000865227
C  -1.1137257373  2.3868914567  0.0000189796
C  -1.6062909461  -2.2071106222  0.0001625357
N  3.7453868451  -2.5762046724  0.0001481515
C  0.5574942386  4.4591039643  -0.0000498637
C  -4.2309955463  -1.9043503540  0.0001644075
C  4.0455668085  1.9368487004  0.0000126185
C  -3.7866012161  2.6359791160  0.0000216279
C  -0.3358505491  -4.5850815799  0.0002299517
C  2.2611423700  -4.6453804495  0.0002183101
N  3.0703667136  4.2404609463  -0.0000528106
C  -5.3044170841  0.5184943065  0.0000938513
H  -5.3963357726  -3.6011137741  0.0002223182
H  6.0964426175  1.7073936383  0.0000109780
H  -4.5678842935  4.5414501000  -0.0000350020
H  -7.3595397151  0.7247799455  0.0000966501
H  -1.4694261375  -6.3037529793  0.0002903053
H  3.2597943766  -6.4586503379  0.0002695499
H  -0.2514254105  6.3586010145  -0.0001049307
