# Supplementary material for: Role of Spin Polarization and Dynamic Correlation in Singlet–Triplet Gap Inversion of Heptazine Derivatives
Source: J Chem Theory Comput. 2023 Oct 21;19(21):7606–16. doi: 10.1021/acs.jctc.3c00781 (PMC10653106; doi:10.1021/acs.jctc.3c00781)
Supplement: Supplementary file 2 — ct3c00781_si_002.zip [file ct3c00781_si_002.zip › geometries_xyz_extended_set/n_c3_cnc_ccc_cnc.xyz]

 20
n_c3_cnc_ccc_cnc
N  -0.0405886463  0.0040000198  0.0000460106
C  2.5958989007  -0.2335523509  0.0000031333
C  -1.1286758240  2.4182068747  0.0000044979
C  -1.5428539016  -2.1771033078  0.0001305121
C  3.6274423016  -2.7019755551  0.0000527315
C  0.5502067448  4.5164261876  -0.0000856772
C  -4.1969954480  -1.9137127317  0.0001766966
C  4.0519605190  2.0109066398  -0.0000874772
C  -3.7873024923  2.6317444563  0.0000537679
C  -0.2656400736  -4.5414583965  0.0001670253
N  2.2309304907  -4.7939311500  0.0001305916
N  3.0519672419  4.3187948127  -0.0001310129
C  -5.2880399335  0.4759103085  0.0001387022
H  -5.3310480234  -3.6316569935  0.0002439394
H  -4.5989077529  4.5238850876  0.0000218804
H  -7.3452804947  0.6625038055  0.0001775324
H  -1.4174094381  -6.2558154074  0.0002310192
H  6.1095431070  1.8367665152  -0.0001253071
H  5.6832419354  -2.8993612794  0.0000234866
H  -0.2765959115  6.4086067880  -0.0001214216
