# Supplementary material for: Role of Spin Polarization and Dynamic Correlation in Singlet–Triplet Gap Inversion of Heptazine Derivatives
Source: J Chem Theory Comput. 2023 Oct 21;19(21):7606–16. doi: 10.1021/acs.jctc.3c00781 (PMC10653106; doi:10.1021/acs.jctc.3c00781)
Supplement: Supplementary file 2 — ct3c00781_si_002.zip [file ct3c00781_si_002.zip › geometries_xyz_extended_set/n_c3_nnc_ncn_ncc.xyz]

 17
n_c3_nnc_ncn_ncc
N  -0.0197772940  0.0052359170  0.0001248887
C  2.6032848246  -0.3513411885  0.0001325506
C  -1.1037461861  2.4604721166  0.0001185347
C  -1.5938110773  -2.0966919070  0.0000942808
N  3.6624321753  -2.6438473618  0.0001220164
N  0.3160356444  4.5005022929  0.0000781179
N  -4.0889657094  -1.8844325889  0.0000816664
C  4.0783095711  1.8914935097  0.0001151443
N  -3.6718272954  2.6411664005  0.0001456708
C  -0.3015394332  -4.4687252124  0.0000787666
N  2.1738569147  -4.6967730151  0.0000945952
C  2.8635182253  4.1852576599  0.0000825491
C  -4.9683934334  0.5189128464  0.0002922615
H  -1.4368429364  -6.1908657726  0.0000523204
H  -7.0312740019  0.7074694837  -0.0001496106
H  6.1261163253  1.6936282730  0.0001165321
H  3.9617698004  5.9378141951  0.0000581079
