# Supplementary material for: Role of Spin Polarization and Dynamic Correlation in Singlet–Triplet Gap Inversion of Heptazine Derivatives
Source: J Chem Theory Comput. 2023 Oct 21;19(21):7606–16. doi: 10.1021/acs.jctc.3c00781 (PMC10653106; doi:10.1021/acs.jctc.3c00781)
Supplement: Supplementary file 2 — ct3c00781_si_002.zip [file ct3c00781_si_002.zip › geometries_xyz_extended_set/n_c3_ncc_ccc_ccc.xyz]

 21
n_c3_ncc_ccc_ccc
N  -0.0453829005  -0.0107046599  0.0001517065
C  2.6266040785  -0.3196298759  0.0001882308
C  -1.1337374586  2.4215250990  0.0001107060
C  -1.5938944168  -2.1792293494  0.0001551080
N  3.7409914950  -2.5948338539  0.0002243932
C  0.4544133932  4.5491153866  0.0000981649
C  -4.2218812784  -1.9039520428  0.0001187082
C  4.1428624492  1.8827616644  0.0001726586
C  -3.8159137064  2.6280084470  0.0000812463
C  -0.3489286883  -4.5654065725  0.0001961936
C  2.2468195415  -4.6477568947  0.0002296611
C  3.0706395706  4.2674551136  0.0001293982
C  -5.3194569644  0.5037136304  0.0000848428
H  -0.4364012240  6.4050997185  0.0000632548
H  -5.3649559193  -3.6157700852  0.0001200456
H  6.1755964350  1.5654249075  0.0001987133
H  -4.6166062746  4.5253598043  0.0000550691
H  -1.4999988530  -6.2723564091  0.0002011080
H  3.2324982404  -6.4691223955  0.0002631129
H  4.2834076107  5.9388985831  0.0001193912
H  -7.3761662111  0.6958504423  0.0000609039
