# Supplementary material for: Role of Spin Polarization and Dynamic Correlation in Singlet–Triplet Gap Inversion of Heptazine Derivatives
Source: J Chem Theory Comput. 2023 Oct 21;19(21):7606–16. doi: 10.1021/acs.jctc.3c00781 (PMC10653106; doi:10.1021/acs.jctc.3c00781)
Supplement: Supplementary file 2 — ct3c00781_si_002.zip [file ct3c00781_si_002.zip › geometries_xyz_extended_set/n_c3_ncn_ncn_ncn.xyz]

 16
n_c3_ncn_ncn_ncn
N  -0.0000124916  -0.0000332283  0.0001681785
C  2.6505279808  -0.2386538009  0.0002059603
C  -1.1183516247  2.4143212271  0.0001688967
C  -1.5317956893  -2.1762301760  0.0001254397
N  3.6862563050  -2.5446683383  0.0001253818
N  0.3604460840  4.4648254086  0.0001837392
N  -4.0471119954  -1.9201707718  0.0000359590
N  4.0816387157  1.8456498527  0.0002051850
N  -3.6386716718  2.6118422206  0.0000416945
N  -0.4427208452  -4.4577333042  0.0000726000
C  2.0789744089  -4.4881087564  0.0000808251
C  2.8471678910  4.0450701871  0.0002260302
C  -4.9265428689  0.4436576820  -0.0000016588
H  2.9503010243  -6.3672352736  0.0000069851
H  4.0397756795  5.7384522493  0.0002102877
H  -6.9899557167  0.6294601930  -0.0001075828
