# Supplementary material for: Role of Spin Polarization and Dynamic Correlation in Singlet–Triplet Gap Inversion of Heptazine Derivatives
Source: J Chem Theory Comput. 2023 Oct 21;19(21):7606–16. doi: 10.1021/acs.jctc.3c00781 (PMC10653106; doi:10.1021/acs.jctc.3c00781)
Supplement: Supplementary file 2 — ct3c00781_si_002.zip [file ct3c00781_si_002.zip › geometries_xyz_extended_set/n_c3_nnn_nnn_ncn.xyz]

 14
n_c3_nnn_nnn_ncn
N  0.0296000949  0.0420851866  0.0000537692
C  2.6435533080  -0.2163559369  0.0000880596
C  -1.0952111139  2.4154457677  0.0000660390
C  -1.4688196285  -2.0863825148  0.0000140340
N  3.6363709195  -2.5726943308  0.0000951697
N  0.3582258220  4.4735203794  0.0001670023
N  -4.0040699909  -1.8366451426  0.0000080470
N  4.0905005953  1.8463609095  0.0001815729
N  -3.6483321150  2.5553805371  0.0000499687
N  -0.3786668930  -4.3887616708  0.0000145709
N  2.1156019168  -4.5486629881  0.0000433098
C  2.8536419972  4.0542099488  0.0001904700
N  -4.9959940326  0.4574546414  0.0000107989
H  4.0455693094  5.7462288298  0.0003411868
