# Supplementary material for: Role of Spin Polarization and Dynamic Correlation in Singlet–Triplet Gap Inversion of Heptazine Derivatives
Source: J Chem Theory Comput. 2023 Oct 21;19(21):7606–16. doi: 10.1021/acs.jctc.3c00781 (PMC10653106; doi:10.1021/acs.jctc.3c00781)
Supplement: Supplementary file 2 — ct3c00781_si_002.zip [file ct3c00781_si_002.zip › geometries_xyz_extended_set/n_c3_ncc_cnc_nnn.xyz]

 17
n_c3_ncc_cnc_nnn
N  -0.0382303417  -0.0687994554  0.0000761492
C  2.6060214247  -0.2942964209  0.0001006385
C  -1.0442692040  2.3522073351  -0.0000561373
C  -1.5938559276  -2.1899690103  0.0001800652
N  3.7375153099  -2.5176847714  0.0001239133
N  0.4736248986  4.4071471290  -0.0002016129
C  -4.2179276984  -1.7461228168  0.0001809346
N  4.0351302527  1.8684503820  -0.0001168008
C  -3.7077619812  2.5576631695  -0.0000392655
C  -0.3508120335  -4.5673666996  0.0002700475
C  2.2501069523  -4.6018268702  0.0002205390
N  2.9537861433  4.0899340957  -0.0002163576
N  -5.2345810735  0.5624305352  0.0000780134
H  -4.5225376887  4.4525094220  -0.0001359021
H  -1.4737826392  -6.2927265267  0.0003605449
H  3.2658824651  -6.4036420502  0.0002898325
H  -5.4957579904  -3.3675314868  0.0002518969
