# Supplementary material for: Role of Spin Polarization and Dynamic Correlation in Singlet–Triplet Gap Inversion of Heptazine Derivatives
Source: J Chem Theory Comput. 2023 Oct 21;19(21):7606–16. doi: 10.1021/acs.jctc.3c00781 (PMC10653106; doi:10.1021/acs.jctc.3c00781)
Supplement: Supplementary file 2 — ct3c00781_si_002.zip [file ct3c00781_si_002.zip › geometries_xyz_extended_set/n_c3_ncc_ccn_cnn.xyz]

 18
n_c3_ncc_ccn_cnn
N  -0.0948128169  -0.0750302892  0.0001203144
C  2.5868621620  -0.2423585483  0.0000829118
C  -1.2313559584  2.3091399312  0.0001021641
C  -1.5907146314  -2.2551075306  0.0001791460
N  3.7395628251  -2.5228454754  0.0001159579
C  0.5050565278  4.3763836162  0.0000240440
C  -4.2527485069  -1.8640710977  0.0002129124
N  4.0393159025  1.8229317586  0.0000214307
N  -3.7120504011  2.6627848630  0.0001460227
C  -0.3408135107  -4.5762775517  0.0002048701
C  2.3032901841  -4.5725182823  0.0001746794
N  2.9726067865  4.1218619991  -0.0000127349
C  -5.1759524141  0.5647859768  0.0002003105
H  3.3245179886  -6.3753388773  0.0001993553
H  -1.4325680733  -6.3204323993  0.0002527965
H  -5.4963917570  -3.5046247390  0.0002534139
H  -7.2169848393  0.9045885874  0.0002410868
H  -0.2796257595  6.2841751567  -0.0000059505
