# Supplementary material for: Role of Spin Polarization and Dynamic Correlation in Singlet–Triplet Gap Inversion of Heptazine Derivatives
Source: J Chem Theory Comput. 2023 Oct 21;19(21):7606–16. doi: 10.1021/acs.jctc.3c00781 (PMC10653106; doi:10.1021/acs.jctc.3c00781)
Supplement: Supplementary file 2 — ct3c00781_si_002.zip [file ct3c00781_si_002.zip › geometries_xyz_extended_set/n_c3_ccn_ccc_cnn.xyz]

 19
n_c3_ccn_ccc_cnn
N  -0.0317809819  0.0010855596  0.0000377521
C  2.6318489464  -0.1151490308  0.0000003411
C  -1.1603337659  2.3845178534  0.0000097601
C  -1.4836418887  -2.2381696418  0.0001034740
C  3.6885647698  -2.5945212391  0.0000366335
C  0.5891152282  4.4764674588  -0.0000578668
C  -4.1703602730  -1.9427016078  0.0001398461
N  4.1071264820  1.9135142621  -0.0000597434
C  -3.7631221456  2.6089365232  0.0000452734
N  -0.4466966973  -4.5199004291  0.0001356374
C  2.1117344401  -4.6510063075  0.0001024420
N  3.0387259051  4.2522536568  -0.0000892693
C  -5.2710623808  0.4062148902  0.0001115894
H  -5.2609364688  -3.6881794232  0.0001917200
H  -4.5932318855  4.4933127110  0.0000199647
H  -7.3289945934  0.5769583103  0.0001413629
H  5.7406440892  -2.7423324076  0.0000084180
H  2.8994031720  -6.5639671954  0.0001282288
H  -0.1845465896  6.3931491520  -0.0000850971
