# Supplementary material for: Role of Spin Polarization and Dynamic Correlation in Singlet–Triplet Gap Inversion of Heptazine Derivatives
Source: J Chem Theory Comput. 2023 Oct 21;19(21):7606–16. doi: 10.1021/acs.jctc.3c00781 (PMC10653106; doi:10.1021/acs.jctc.3c00781)
Supplement: Supplementary file 2 — ct3c00781_si_002.zip [file ct3c00781_si_002.zip › geometries_xyz_extended_set/n_c3_nnn_nnn_cnc.xyz]

 15
n_c3_nnn_nnn_cnc
N  0.0124704087  0.0182505143  0.0000540794
C  2.6013860356  -0.2773343167  0.0000260277
C  -1.1385728397  2.3559136733  0.0000878775
C  -1.4948383617  -2.1235553088  0.0000450232
N  3.6134454441  -2.6490560093  -0.0000056910
C  0.4791139901  4.4662735426  0.0000894999
N  -4.0280244202  -1.8746516886  0.0000814826
C  4.0423857450  1.9569296425  0.0000293982
N  -3.7124099700  2.5081342209  0.0001181408
N  -0.4060185785  -4.4240511318  -0.0000016802
N  2.1051884472  -4.6060290279  -0.0000211247
N  2.9914877959  4.2496986841  0.0000604201
N  -5.0461105072  0.4278306318  0.0001190605
H  6.0996362545  1.7964167604  0.0000046146
H  -0.3658189450  6.3482961929  0.0001156837
