# Supplementary material for: Role of Spin Polarization and Dynamic Correlation in Singlet–Triplet Gap Inversion of Heptazine Derivatives
Source: J Chem Theory Comput. 2023 Oct 21;19(21):7606–16. doi: 10.1021/acs.jctc.3c00781 (PMC10653106; doi:10.1021/acs.jctc.3c00781)
Supplement: Supplementary file 2 — ct3c00781_si_002.zip [file ct3c00781_si_002.zip › geometries_xyz_extended_set/n_c3_ccn_ccc_ncc.xyz]

 20
n_c3_ccn_ccc_ncc
N  0.0536791579  -0.0046259953  0.0000542014
C  2.6963526428  -0.2424700768  0.0000411565
C  -1.0427708762  2.4397193546  0.0000406555
C  -1.4620176998  -2.2140876973  0.0000831315
C  3.7066056488  -2.7054785222  0.0000615748
N  0.3757511061  4.5645566910  -0.0000054444
C  -4.1026708236  -1.9210934687  0.0000936799
C  4.1306341883  2.0006413701  0.0000065761
C  -3.6933502070  2.6221774940  0.0000629866
N  -0.4455347356  -4.5582119015  0.0000943295
C  2.0630455185  -4.7488493276  0.0000843290
C  2.8784313302  4.3047486127  -0.0000221125
C  -5.1919874286  0.4673306576  0.0000878252
H  -5.2070413718  -3.6562123018  0.0001110031
H  -4.4707087843  4.5264729990  0.0000548944
H  -7.2491015159  0.6537127051  0.0001028215
H  5.7511285478  -2.9458694081  0.0000567953
H  2.8166800557  -6.6786725911  0.0001007964
H  3.9644073383  6.0690696904  -0.0000528938
H  6.1850119079  1.8698696362  0.0000005988
