# Supplementary material for: Role of Spin Polarization and Dynamic Correlation in Singlet–Triplet Gap Inversion of Heptazine Derivatives
Source: J Chem Theory Comput. 2023 Oct 21;19(21):7606–16. doi: 10.1021/acs.jctc.3c00781 (PMC10653106; doi:10.1021/acs.jctc.3c00781)
Supplement: Supplementary file 2 — ct3c00781_si_002.zip [file ct3c00781_si_002.zip › geometries_xyz_extended_set/n_c3_ncc_ccc_nnn.xyz]

 18
n_c3_ncc_ccc_nnn
N  -0.0807750084  -0.0794134023  0.0000027289
C  2.5743943694  -0.2924093890  -0.0000451556
C  -1.0812344610  2.3587145851  -0.0000795633
C  -1.6167525733  -2.2296018470  0.0001390113
N  3.7294985969  -2.5063638173  0.0001390098
N  0.4670968997  4.4073664354  -0.0001944603
C  -4.2467280704  -1.8929896202  0.0001606017
N  4.0096245300  1.8584065147  -0.0000771251
C  -3.7178686012  2.6536329081  -0.0000411118
C  -0.3319994319  -4.5899656504  0.0002613520
C  2.2654169365  -4.6022654237  0.0002779058
N  2.9343876495  4.0870502732  -0.0001985830
C  -5.2703646958  0.5346370579  0.0000715086
H  -5.4401241794  -3.5706476982  0.0002585309
H  -4.4377125526  4.5806079456  -0.0001088350
H  -7.3215586733  0.7749486998  0.0001037524
H  -1.4357159742  -6.3276890853  0.0003689612
H  3.2968445082  -6.3957290490  0.0003845298
