# Supplementary material for: Role of Spin Polarization and Dynamic Correlation in Singlet–Triplet Gap Inversion of Heptazine Derivatives
Source: J Chem Theory Comput. 2023 Oct 21;19(21):7606–16. doi: 10.1021/acs.jctc.3c00781 (PMC10653106; doi:10.1021/acs.jctc.3c00781)
Supplement: Supplementary file 2 — ct3c00781_si_002.zip [file ct3c00781_si_002.zip › geometries_xyz_extended_set/n_c3_nnc_cnn_ncc.xyz]

 17
n_c3_nnc_cnn_ncc
N  0.0186750223  -0.0381654206  0.0001671524
C  2.6449547557  -0.3646562825  0.0001195809
C  -1.0882229470  2.3890328827  0.0002003536
C  -1.5110004158  -2.1486820015  0.0001801871
N  3.7229031168  -2.6659324202  0.0001042800
N  0.3122022418  4.4608799575  0.0001115524
C  -4.1161924474  -1.7142489319  0.0002183446
C  4.0917535787  1.8833341890  0.0000699622
N  -3.6733374228  2.6298542163  0.0002379800
C  -0.2280411042  -4.5154785778  0.0001680184
N  2.2549644939  -4.7231809676  0.0001314692
C  2.8462309333  4.1741371891  0.0000513554
N  -5.1101937791  0.6199912644  0.0002618752
H  -1.3220655615  -6.2651271460  0.0001831606
H  6.1413096414  1.7058158629  0.0000318552
H  3.9308842002  5.9359702885  -0.0000007560
H  -5.4413199468  -3.2926429824  0.0002285688
