# Supplementary material for: Role of Spin Polarization and Dynamic Correlation in Singlet–Triplet Gap Inversion of Heptazine Derivatives
Source: J Chem Theory Comput. 2023 Oct 21;19(21):7606–16. doi: 10.1021/acs.jctc.3c00781 (PMC10653106; doi:10.1021/acs.jctc.3c00781)
Supplement: Supplementary file 2 — ct3c00781_si_002.zip [file ct3c00781_si_002.zip › geometries_xyz_extended_set/n_c3_nnc_ccc_ccc.xyz]

 20
n_c3_nnc_ccc_ccc
N  -0.0568259893  0.0435200969  0.0001471660
C  2.5890942969  -0.3065523906  0.0001858450
C  -1.1401920118  2.4720880513  0.0001067074
C  -1.5751342413  -2.1215090607  0.0001491120
N  3.6899829507  -2.5853440628  0.0002225297
C  0.4441584574  4.5790786745  0.0001010496
C  -4.1823801248  -1.9171289441  0.0001122322
C  4.1362591265  1.8918558168  0.0001774848
C  -3.8454660628  2.6316985182  0.0000726477
C  -0.2162751568  -4.4807675575  0.0001927606
N  2.2416934106  -4.6835189994  0.0002274966
C  3.0786828334  4.2692209124  0.0001373322
C  -5.3171175036  0.5017213437  0.0000755693
H  -0.4248352647  6.4450976142  0.0000698337
H  -5.3026971501  -3.6438878739  0.0001136470
H  6.1666688733  1.5569619377  0.0002063697
H  -4.6738280346  4.5180592757  0.0000461406
H  4.3001782998  5.9339599802  0.0001337355
H  -7.3752347977  0.6701928101  0.0000503038
H  -1.3113980100  -6.2330600672  0.0001975508
