# Supplementary material for: Role of Spin Polarization and Dynamic Correlation in Singlet–Triplet Gap Inversion of Heptazine Derivatives
Source: J Chem Theory Comput. 2023 Oct 21;19(21):7606–16. doi: 10.1021/acs.jctc.3c00781 (PMC10653106; doi:10.1021/acs.jctc.3c00781)
Supplement: Supplementary file 2 — ct3c00781_si_002.zip [file ct3c00781_si_002.zip › geometries_xyz_extended_set/n_c3_nnc_nnc_nnn.xyz]

 15
n_c3_nnc_nnc_nnn
N  -0.0371082469  0.0122665971  0.0000127766
C  2.5741417140  -0.3004119702  0.0000821660
C  -1.0079908118  2.4320284286  -0.0001173287
C  -1.6373027922  -2.0633935990  0.0000723469
N  3.6644450083  -2.5162453576  0.0002094219
N  0.4565586669  4.4421545898  -0.0001745130
N  -4.1172365769  -1.8706018932  0.0000073797
N  4.0529668059  1.8862295773  0.0000203832
C  -3.7320269151  2.5044361006  -0.0001838543
C  -0.2931247903  -4.4387235801  0.0002123341
N  2.1631568654  -4.6322591987  0.0002755387
N  3.0314441629  4.0746031992  -0.0001008992
N  -5.1617482435  0.4879852095  -0.0001240805
H  -1.4052591392  -6.1787793028  0.0002678187
H  -4.6584820566  4.3491363904  -0.0002917202
