# Supplementary material for: Role of Spin Polarization and Dynamic Correlation in Singlet–Triplet Gap Inversion of Heptazine Derivatives
Source: J Chem Theory Comput. 2023 Oct 21;19(21):7606–16. doi: 10.1021/acs.jctc.3c00781 (PMC10653106; doi:10.1021/acs.jctc.3c00781)
Supplement: Supplementary file 2 — ct3c00781_si_002.zip [file ct3c00781_si_002.zip › geometries_xyz_extended_set/n_c3_nnc_ncn_cnn.xyz]

 16
n_c3_nnc_ncn_cnn
N  -0.1050754642  0.0093122742  0.0001004379
C  2.5330719306  -0.2278334260  0.0001060629
C  -1.2267050099  2.3834533858  0.0000740821
C  -1.6331218781  -2.1266039284  0.0001187289
N  3.6391710743  -2.5302408326  0.0001073517
C  0.4918576291  4.4176030146  0.0000671110
N  -4.1643443929  -1.9069358279  0.0001164365
N  4.0326271637  1.8401414794  0.0000917081
N  -3.7560183698  2.6197965669  0.0000538931
C  -0.3051689090  -4.4347907297  0.0001286054
N  2.2093838276  -4.5765771975  0.0001191186
N  2.9913935911  4.1088851056  0.0000782927
C  -5.0558601075  0.4553385742  0.0000800912
H  -1.3683872628  -6.2003972512  0.0001401222
H  -7.1186918663  0.6412263844  0.0000673609
H  -0.2390744791  6.3446532312  0.0000525512
