# Supplementary material for: Role of Spin Polarization and Dynamic Correlation in Singlet–Triplet Gap Inversion of Heptazine Derivatives
Source: J Chem Theory Comput. 2023 Oct 21;19(21):7606–16. doi: 10.1021/acs.jctc.3c00781 (PMC10653106; doi:10.1021/acs.jctc.3c00781)
Supplement: Supplementary file 2 — ct3c00781_si_002.zip [file ct3c00781_si_002.zip › geometries_xyz_extended_set/n_c3_ncc_ncc_nnn.xyz]

 17
n_c3_ncc_ncc_nnn
N  -0.0654447632  -0.0278940695  0.0000374196
C  2.5701078618  -0.2862872713  0.0000824820
C  -1.0438352705  2.4158346404  -0.0000763694
C  -1.6719255085  -2.1455215891  0.0001022350
N  3.6893836978  -2.5064119474  0.0001423261
N  0.4905491765  4.4353728505  -0.0001535617
N  -4.1749341728  -1.9138701612  0.0000732737
N  4.0355376411  1.8690388677  -0.0000344525
C  -3.7026531284  2.6335683070  -0.0001050125
C  -0.4184785673  -4.5192149135  0.0001963226
C  2.1800029663  -4.5774913308  0.0002042546
N  2.9910859510  4.0850961925  -0.0001211774
C  -5.1321642532  0.4477748231  -0.0000261117
H  -4.5214164702  4.5203237594  -0.0001923492
H  -7.1982998752  0.5646152519  -0.0000544815
H  -1.5804096925  -6.2166594520  0.0002525889
H  3.1768378730  -6.3896169953  0.0002755871
