# Supplementary material for: Role of Spin Polarization and Dynamic Correlation in Singlet–Triplet Gap Inversion of Heptazine Derivatives
Source: J Chem Theory Comput. 2023 Oct 21;19(21):7606–16. doi: 10.1021/acs.jctc.3c00781 (PMC10653106; doi:10.1021/acs.jctc.3c00781)
Supplement: Supplementary file 2 — ct3c00781_si_002.zip [file ct3c00781_si_002.zip › geometries_xyz_extended_set/n_c3_cnc_ccc_ncn.xyz]

 19
n_c3_cnc_ccc_ncn
N  -0.0297294090  0.0188620189  0.0000595121
C  2.6210095086  -0.1906205783  0.0000746788
C  -1.0934839083  2.4590155462  0.0000304139
C  -1.5299678880  -2.1548092842  0.0001098242
C  3.6414773305  -2.6391539753  0.0001416355
N  0.4140816889  4.5252201589  -0.0000602843
C  -4.1790416350  -1.8902684173  0.0001227719
N  4.1013529648  1.8945473797  -0.0000099788
C  -3.7367190115  2.6592742690  0.0000543375
C  -0.2443615376  -4.5160294789  0.0001671428
N  2.2402775906  -4.7504753578  0.0001825182
C  2.8943866119  4.0988460060  -0.0002627097
C  -5.2520737291  0.5020040176  0.0000946808
H  -5.3225634878  -3.6024997912  0.0001631625
H  -4.5129016285  4.5643851037  0.0000308318
H  -7.3074242472  0.7050989642  0.0001121747
H  -1.3885352132  -6.2372193408  0.0002208258
H  5.6969815272  -2.8048873218  0.0001441327
H  4.0977374644  5.7860116412  0.0001961470
