# Supplementary material for: Role of Spin Polarization and Dynamic Correlation in Singlet–Triplet Gap Inversion of Heptazine Derivatives
Source: J Chem Theory Comput. 2023 Oct 21;19(21):7606–16. doi: 10.1021/acs.jctc.3c00781 (PMC10653106; doi:10.1021/acs.jctc.3c00781)
Supplement: Supplementary file 2 — ct3c00781_si_002.zip [file ct3c00781_si_002.zip › geometries_xyz_extended_set/n_c3_ncc_ccc_ncn.xyz]

 19
n_c3_ncc_ccc_ncn
N  -0.0474221035  -0.0268482041  0.0000365427
C  2.6428680523  -0.2756288747  -0.0001045001
C  -1.0923478993  2.4211087927  0.0000011462
C  -1.5848538929  -2.1822293680  0.0001131776
N  3.7500831090  -2.5228075305  0.0001655526
N  0.4085623885  4.4778839935  0.0001282839
C  -4.2185542248  -1.8790384130  0.0000927722
N  4.0823229513  1.8305068650  0.0002634244
C  -3.7412787925  2.6611647190  -0.0000016706
C  -0.3275840081  -4.5546949128  0.0002110585
C  2.2677400058  -4.5980024300  0.0003080782
C  2.8867239515  4.0357902437  0.0009392817
C  -5.2734982922  0.5323646384  0.0000344238
H  -5.3856014007  -3.5751054943  0.0001217989
H  -4.4860632358  4.5787104992  -0.0000237326
H  -7.3272534905  0.7522394868  0.0000207574
H  -1.4541377897  -6.2778758134  0.0002554474
H  3.2785383940  -6.4044836313  0.0003946420
H  4.1000875732  5.7161855597  -0.0007445787
