# Supplementary material for: Role of Spin Polarization and Dynamic Correlation in Singlet–Triplet Gap Inversion of Heptazine Derivatives
Source: J Chem Theory Comput. 2023 Oct 21;19(21):7606–16. doi: 10.1021/acs.jctc.3c00781 (PMC10653106; doi:10.1021/acs.jctc.3c00781)
Supplement: Supplementary file 2 — ct3c00781_si_002.zip [file ct3c00781_si_002.zip › geometries_xyz_extended_set/n_c3_ncc_ccn_nnc.xyz]

 18
n_c3_ncc_ccn_nnc
N  -0.0385589448  -0.1148709034  0.0000757530
C  2.5893955551  -0.3805561200  0.0000335374
C  -1.1004688382  2.3529603506  0.0000107916
C  -1.5866537537  -2.2581010162  0.0001790163
N  3.7591793895  -2.5966214847  0.0000905609
N  0.3537502684  4.4172774100  -0.0001140630
C  -4.1936221611  -1.8640831189  0.0002183178
C  3.9496111811  1.9514588258  -0.0000859707
N  -3.6361073849  2.6696193404  0.0000658219
C  -0.3206212407  -4.6320093549  0.0002385870
C  2.2770218324  -4.6819149472  0.0001929520
N  2.8776737160  4.1886608454  -0.0001620039
C  -5.0820590983  0.6268045138  0.0001655661
H  3.2851198882  -6.4881257984  0.0002423598
H  -1.4444168433  -6.3570991574  0.0003237101
H  -5.4663578037  -3.4807101721  0.0002968774
H  -7.1242698961  0.9801925258  0.0002120366
H  6.0107644527  1.8564594963  -0.0001235284
