# Supplementary material for: Role of Spin Polarization and Dynamic Correlation in Singlet–Triplet Gap Inversion of Heptazine Derivatives
Source: J Chem Theory Comput. 2023 Oct 21;19(21):7606–16. doi: 10.1021/acs.jctc.3c00781 (PMC10653106; doi:10.1021/acs.jctc.3c00781)
Supplement: Supplementary file 2 — ct3c00781_si_002.zip [file ct3c00781_si_002.zip › geometries_xyz_extended_set/n_c3_ncc_cnc_cnc.xyz]

 19
n_c3_ncc_cnc_cnc
N  -0.0226655214  -0.0372695424  0.0000798286
C  2.6185251334  -0.3289204011  0.0000564978
C  -1.0884351861  2.3785843601  0.0000193726
C  -1.5933517839  -2.1678236356  0.0001642181
N  3.7509125302  -2.5740723323  0.0001090319
C  0.5393511542  4.4629800080  -0.0000598220
C  -4.2045149231  -1.7707624725  0.0001824801
C  4.0563634024  1.9634175925  -0.0000273950
C  -3.7915506389  2.5259697605  0.0000435416
C  -0.3520045215  -4.5637878936  0.0002224983
C  2.2418400505  -4.6401877840  0.0001912715
N  3.0684093728  4.2519607417  -0.0000828412
N  -5.2836206384  0.5419754094  0.0001219664
H  -4.6529452492  4.4051044274  -0.0000080245
H  -1.5000200240  -6.2729747515  0.0002914663
H  3.2296182276  -6.4584424046  0.0002333796
H  6.1099423526  1.7489999869  -0.0000458491
H  -5.4553177506  -3.4109433849  0.0002495974
H  -0.2747327819  6.3594017282  -0.0001070588
