# Supplementary material for: Role of Spin Polarization and Dynamic Correlation in Singlet–Triplet Gap Inversion of Heptazine Derivatives
Source: J Chem Theory Comput. 2023 Oct 21;19(21):7606–16. doi: 10.1021/acs.jctc.3c00781 (PMC10653106; doi:10.1021/acs.jctc.3c00781)
Supplement: Supplementary file 2 — ct3c00781_si_002.zip [file ct3c00781_si_002.zip › geometries_xyz_extended_set/n_c3_ccn_ccc_nnc.xyz]

 19
n_c3_ccn_ccc_nnc
N  0.0254253730  -0.0408020943  -0.0000027060
C  2.6475779717  -0.2553869176  -0.0000406750
C  -1.0284131838  2.3980041295  -0.0000809318
C  -1.4879676206  -2.2426582841  0.0001114052
C  3.7057176491  -2.6736422418  0.0000299874
N  0.4126380593  4.5191467256  -0.0002086448
C  -4.1141407336  -1.9397754710  0.0001596285
C  4.0005665975  2.0692524653  -0.0001572099
C  -3.6840848128  2.6142912208  -0.0000225938
N  -0.4297849975  -4.5864688444  0.0001788159
C  2.0667286930  -4.7487418596  0.0001380859
N  2.9106765106  4.3163630507  -0.0002435345
C  -5.1872735065  0.4721379302  0.0000955187
H  -5.2373666671  -3.6626682736  0.0002498850
H  -4.4420845558  4.5267080339  -0.0000801725
H  -7.2431472742  0.6693130424  0.0001411394
H  5.7527471417  -2.8880170375  -0.0000030991
H  2.8428160845  -6.6697044710  0.0001900009
H  6.0640112443  2.0244261282  -0.0001868417
