# Supplementary material for: Role of Spin Polarization and Dynamic Correlation in Singlet–Triplet Gap Inversion of Heptazine Derivatives
Source: J Chem Theory Comput. 2023 Oct 21;19(21):7606–16. doi: 10.1021/acs.jctc.3c00781 (PMC10653106; doi:10.1021/acs.jctc.3c00781)
Supplement: Supplementary file 2 — ct3c00781_si_002.zip [file ct3c00781_si_002.zip › geometries_xyz_extended_set/n_c3_ccc_ccc_ccc.xyz]

 22
n_c3_ccc_ccc_ccc
N  0.0000372444  0.0002724319  0.0001263537
C  2.6625768524  -0.2393860267  0.0000983601
C  -1.1234939054  2.4256869735  0.0000912479
C  -1.5388638398  -2.1857385026  0.0001880973
C  3.7456113586  -2.6822389240  0.0000907757
C  0.4502972571  4.5851164679  0.0001780848
C  -4.1959718909  -1.9029366638  0.0002235027
C  4.1650608130  1.9706168331  0.0000940363
C  -3.7886269734  2.6213331765  -0.0000213526
C  -0.3763832983  -4.5917052843  0.0001904795
C  2.2338436585  -4.8230773642  0.0001350156
C  3.0602146177  4.3472111709  0.0001557895
C  -5.2945279920  0.4766099342  0.0000769058
H  5.8014498950  -2.8062503916  0.0000597104
H  -0.4719803079  6.4255879255  0.0002374900
H  -5.3283148551  -3.6220434164  0.0003248856
H  6.2095285773  1.7230714452  0.0000558330
H  -4.5972476795  4.5146654585  -0.0001510145
H  -1.6120921579  -6.2384074631  0.0002184103
H  3.1023970195  -6.6972489792  0.0001256936
H  4.2486158522  6.0363904989  0.0002096393
H  -7.3522719183  0.6624234755  0.0000321400
