# Supplementary material for: Role of Spin Polarization and Dynamic Correlation in Singlet–Triplet Gap Inversion of Heptazine Derivatives
Source: J Chem Theory Comput. 2023 Oct 21;19(21):7606–16. doi: 10.1021/acs.jctc.3c00781 (PMC10653106; doi:10.1021/acs.jctc.3c00781)
Supplement: Supplementary file 2 — ct3c00781_si_002.zip [file ct3c00781_si_002.zip › geometries_xyz_extended_set/n_c3_cnc_ccc_nnn.xyz]

 18
n_c3_cnc_ccc_nnn
N  -0.0627637187  -0.0303531262  0.0000064714
C  2.5638540188  -0.2040927103  -0.0000349663
C  -1.0827125892  2.3966303549  -0.0000900739
C  -1.5592241995  -2.1969165245  0.0001424107
C  3.6305886678  -2.6216927293  0.0000591087
N  0.4706538546  4.4615940231  -0.0002364974
C  -4.2052816979  -1.9044325587  0.0001890442
N  4.0244730368  1.9304233741  -0.0001643017
C  -3.7152927534  2.6512443840  -0.0000343191
C  -0.2435238769  -4.5484871891  0.0002280829
N  2.2415527411  -4.7495798067  0.0001884392
N  2.9387609923  4.1562857213  -0.0002667292
C  -5.2500933334  0.5037577356  0.0001039667
H  -5.3730869888  -3.6001756065  0.0002940619
H  -4.4673525515  4.5660596033  -0.0001092625
H  -7.3031594713  0.7265511504  0.0001474029
H  -1.3657801184  -6.2839898286  0.0003350982
H  5.6869889526  -2.7664753955  0.0000250335
