# Supplementary material for: Role of Spin Polarization and Dynamic Correlation in Singlet–Triplet Gap Inversion of Heptazine Derivatives
Source: J Chem Theory Comput. 2023 Oct 21;19(21):7606–16. doi: 10.1021/acs.jctc.3c00781 (PMC10653106; doi:10.1021/acs.jctc.3c00781)
Supplement: Supplementary file 2 — ct3c00781_si_002.zip [file ct3c00781_si_002.zip › geometries_xyz_extended_set/n_c3_ncc_ncc_ncn.xyz]

 18
n_c3_ncc_ncc_ncn
N  -0.0347329918  0.0207278148  0.0000938263
C  2.6390192225  -0.2627571503  0.0001247033
C  -1.0606025692  2.4697073944  0.0000287598
C  -1.6362798417  -2.1054661411  0.0000760025
N  3.7116162788  -2.5193853316  0.0002113602
N  0.4313952320  4.5059725094  0.0000786877
N  -4.1483512538  -1.9021688100  -0.0000159523
N  4.1014838770  1.8410286952  0.0002587088
C  -3.7242519373  2.6392718434  -0.0000536345
C  -0.4095919500  -4.4863635506  0.0001289806
C  2.1887258000  -4.5677536887  0.0002179743
C  2.9259757462  4.0439410669  0.0005351982
C  -5.1320594234  0.4408193160  -0.0000745980
H  -4.5665483631  4.5156476288  -0.0001045318
H  -7.2000405415  0.5368233988  -0.0001594663
H  -1.5906510215  -6.1699435390  0.0001035373
H  3.1674201123  -6.3911215206  0.0002640035
H  4.1433191170  5.7206277151  -0.0003217383
