# Supplementary material for: Role of Spin Polarization and Dynamic Correlation in Singlet–Triplet Gap Inversion of Heptazine Derivatives
Source: J Chem Theory Comput. 2023 Oct 21;19(21):7606–16. doi: 10.1021/acs.jctc.3c00781 (PMC10653106; doi:10.1021/acs.jctc.3c00781)
Supplement: Supplementary file 2 — ct3c00781_si_002.zip [file ct3c00781_si_002.zip › geometries_xyz_extended_set/n_c3_nnc_nnc_ncn.xyz]

 16
n_c3_nnc_nnc_ncn
N  -0.0088483164  0.0563277381  0.0000890215
C  2.6420572456  -0.2714804206  0.0002051758
C  -1.0278914879  2.4713053946  -0.0000157976
C  -1.6001190567  -2.0273684369  0.0000456458
N  3.6839027781  -2.5302079645  0.0002782822
N  0.4056351978  4.5062555180  0.0000074749
N  -4.0936428947  -1.8568983607  -0.0000900897
N  4.1094432428  1.8537043815  0.0002942872
C  -3.7458828910  2.5058221347  -0.0001580249
C  -0.2854629325  -4.4061439835  0.0001397746
N  2.1732855725  -4.6161340300  0.0002590601
C  2.9419772307  4.0400887412  0.0004034278
N  -5.1607798175  0.4737490821  -0.0001953972
H  -1.4132824838  -6.1347205342  0.0000978753
H  4.1450440417  5.7244371821  -0.0001591442
H  -4.6910997508  4.3406394379  -0.0002449544
