# Supplementary material for: Role of Spin Polarization and Dynamic Correlation in Singlet–Triplet Gap Inversion of Heptazine Derivatives
Source: J Chem Theory Comput. 2023 Oct 21;19(21):7606–16. doi: 10.1021/acs.jctc.3c00781 (PMC10653106; doi:10.1021/acs.jctc.3c00781)
Supplement: Supplementary file 2 — ct3c00781_si_002.zip [file ct3c00781_si_002.zip › geometries_xyz_extended_set/n_c3_nnc_nnc_ncc.xyz]

 17
n_c3_nnc_nnc_ncc
N  0.0238885270  0.0377774675  0.0000474786
C  2.6498413786  -0.3597744210  0.0001345248
C  -0.9969850273  2.4698896070  -0.0000329265
C  -1.5955678206  -2.0364536270  0.0000373072
N  3.6783626571  -2.6306231209  0.0002098308
N  0.3745971313  4.5296139760  -0.0000392757
N  -4.0749660578  -1.8652829398  -0.0000401021
C  4.1296904962  1.9096371265  0.0001285398
C  -3.7309501198  2.4940300558  -0.0001128749
C  -0.3060631525  -4.4424656702  0.0001219291
N  2.1431303916  -4.7043522199  0.0002021770
C  2.9455332662  4.2068947909  0.0000398958
N  -5.1545834032  0.4847994989  -0.0001148188
H  -1.4718172323  -6.1459631675  0.0001221729
H  6.1776165813  1.7026948646  0.0001960842
H  4.0505096263  5.9526716891  0.0000363578
H  -4.6601820907  4.3383457638  -0.0001720571
