# Supplementary material for: Role of Spin Polarization and Dynamic Correlation in Singlet–Triplet Gap Inversion of Heptazine Derivatives
Source: J Chem Theory Comput. 2023 Oct 21;19(21):7606–16. doi: 10.1021/acs.jctc.3c00781 (PMC10653106; doi:10.1021/acs.jctc.3c00781)
Supplement: Supplementary file 2 — ct3c00781_si_002.zip [file ct3c00781_si_002.zip › geometries_xyz_extended_set/n_c3_ncc_ncc_ncc.xyz]

 19
n_c3_ncc_ncc_ncc
N  -0.0050187752  0.0074378485  0.0000649323
C  2.6446172160  -0.3405552980  0.0001174772
C  -1.0277215408  2.4757766218  0.0000086518
C  -1.6310939821  -2.1134034508  0.0000667958
N  3.7169984924  -2.6049797046  0.0001713069
N  0.3973338699  4.5366920235  -0.0000067166
N  -4.1282675649  -1.9094177582  0.0000177919
C  4.1196504826  1.9102431765  0.0001050132
C  -3.7142821980  2.6278897343  -0.0000344658
C  -0.4189143352  -4.5159272231  0.0001239451
C  2.1715229933  -4.6426590424  0.0001748204
C  2.9346868308  4.2175203677  0.0000415944
C  -5.1198619368  0.4482914162  -0.0000295327
H  -4.5506926039  4.5072292927  -0.0000745249
H  -7.1873184348  0.5410688470  -0.0000680275
H  4.0487514592  5.9609114044  0.0000263539
H  6.1656577527  1.6937265200  0.0001459802
H  -1.6280670609  -6.1796587309  0.0001264782
H  3.1255843018  -6.4785145992  0.0002215732
