# Supplementary material for: Role of Spin Polarization and Dynamic Correlation in Singlet–Triplet Gap Inversion of Heptazine Derivatives
Source: J Chem Theory Comput. 2023 Oct 21;19(21):7606–16. doi: 10.1021/acs.jctc.3c00781 (PMC10653106; doi:10.1021/acs.jctc.3c00781)
Supplement: Supplementary file 2 — ct3c00781_si_002.zip [file ct3c00781_si_002.zip › geometries_xyz_extended_set/n_c3_cnc_ccc_nnc.xyz]

 19
n_c3_cnc_ccc_nnc
N  -0.0219997549  -0.0301972651  0.0000089424
C  2.6012700985  -0.3014261236  -0.0000309863
C  -1.0304409277  2.4284145037  -0.0000867990
C  -1.5588791176  -2.1830064578  0.0001410064
C  3.6350579635  -2.7001018377  0.0000583095
N  0.3984802572  4.5044953994  -0.0002195620
C  -4.1663523337  -1.9150223057  0.0001864741
C  3.9927139380  2.0413974441  -0.0001695438
C  -3.7224773551  2.6402958353  -0.0000309983
C  -0.2483970070  -4.5816978379  0.0002245145
N  2.2023701169  -4.8445647475  0.0001864842
N  2.9529598929  4.2751310287  -0.0002602889
C  -5.2337976632  0.5285612516  0.0001010361
H  -5.3314278132  -3.6120900270  0.0002903551
H  -4.4703537868  4.5575486463  -0.0000999756
H  -7.2877732920  0.7436632829  0.0001438972
H  -1.4177488330  -6.2890453633  0.0003280958
H  5.6855470177  -2.9205767010  0.0000240992
H  6.0575690377  1.9566359404  -0.0002044642
