# Supplementary material for: Role of Spin Polarization and Dynamic Correlation in Singlet–Triplet Gap Inversion of Heptazine Derivatives
Source: J Chem Theory Comput. 2023 Oct 21;19(21):7606–16. doi: 10.1021/acs.jctc.3c00781 (PMC10653106; doi:10.1021/acs.jctc.3c00781)
Supplement: Supplementary file 2 — ct3c00781_si_002.zip [file ct3c00781_si_002.zip › geometries_xyz_extended_set/n_c3_cnc_ncn_ncn.xyz]

 17
n_c3_cnc_ncn_ncn
N  -0.0132269539  0.0284344071  0.0000784447
C  2.6170907538  -0.1759098993  0.0000762385
C  -1.1378828668  2.4564395453  0.0001050267
C  -1.5579729527  -2.1102670453  0.0000592051
C  3.6154436569  -2.6449217063  0.0000531734
N  0.3433955827  4.5022481726  0.0001514949
N  -4.0987607622  -1.8728995301  0.0000710167
N  4.0789701500  1.9158584381  0.0001042150
N  -3.6562967044  2.6489870728  0.0001392363
C  -0.3202058413  -4.4685344303  0.0000347992
N  2.1845736638  -4.7161321697  0.0000311264
C  2.8443071613  4.0998378223  0.0001425131
C  -4.9663709685  0.4812321983  0.0000970606
H  4.0206196319  5.8046648750  0.0001661350
H  -7.0279883025  0.6867612402  0.0001621141
H  -1.4959725246  -6.1636578092  0.0000211539
H  5.6692418216  -2.8450968713  0.0000574761
