# Supplementary material for: Role of Spin Polarization and Dynamic Correlation in Singlet–Triplet Gap Inversion of Heptazine Derivatives
Source: J Chem Theory Comput. 2023 Oct 21;19(21):7606–16. doi: 10.1021/acs.jctc.3c00781 (PMC10653106; doi:10.1021/acs.jctc.3c00781)
Supplement: Supplementary file 2 — ct3c00781_si_002.zip [file ct3c00781_si_002.zip › geometries_xyz_extended_set/n_c3_ccn_ccc_nnn.xyz]

 18
n_c3_ccn_ccc_nnn
N  -0.0152306360  -0.0380036283  -0.0000055122
C  2.6202260089  -0.1621979077  -0.0000493681
C  -1.0763456815  2.3728787335  -0.0000802428
C  -1.4870227934  -2.2514003424  0.0001137244
C  3.6989011278  -2.5919337810  0.0000302549
N  0.4755278949  4.4749261396  -0.0002069206
C  -4.1473757054  -1.9347465704  0.0001616110
N  4.0384194966  1.9535470049  -0.0001576095
C  -3.6852151957  2.6243395315  -0.0000277658
N  -0.4257897195  -4.5529014636  0.0001848499
C  2.1030260702  -4.6718558957  0.0001431909
N  2.9065547357  4.2096609075  -0.0002409503
C  -5.2082888352  0.4502230925  0.0000942644
H  -5.2712438366  -3.6583788808  0.0002557094
H  -4.4499646872  4.5339948338  -0.0000900480
H  -7.2634472050  0.6515457354  0.0001374889
H  5.7503917601  -2.7393198822  -0.0000036026
H  2.9037997006  -6.5806641893  0.0002013581
