# Supplementary material for: Role of Spin Polarization and Dynamic Correlation in Singlet–Triplet Gap Inversion of Heptazine Derivatives
Source: J Chem Theory Comput. 2023 Oct 21;19(21):7606–16. doi: 10.1021/acs.jctc.3c00781 (PMC10653106; doi:10.1021/acs.jctc.3c00781)
Supplement: Supplementary file 2 — ct3c00781_si_002.zip [file ct3c00781_si_002.zip › geometries_xyz_extended_set/n_c3_ncc_ccn_nnn.xyz]

 17
n_c3_ncc_ccn_nnn
N  -0.0761766920  -0.1086440902  0.0000757762
C  2.5719048294  -0.2958410622  0.0000158999
C  -1.1457347990  2.3208134230  0.0000057087
C  -1.5942571905  -2.2645782106  0.0001965132
N  3.7415239068  -2.5212562956  0.0000731251
N  0.4001096763  4.3696817355  -0.0000615601
C  -4.2272794459  -1.8587221419  0.0002359747
N  3.9792089244  1.8507287387  -0.0000752289
N  -3.6353800525  2.6718300690  0.0000311392
C  -0.3243002975  -4.6063080704  0.0002583627
C  2.2926050182  -4.6039852563  0.0001899212
N  2.8662943647  4.0714790189  -0.0001015786
C  -5.1080000904  0.6060363254  0.0001407521
H  3.3240253684  -6.3987539041  0.0002293992
H  -1.4154746745  -6.3515885988  0.0003547119
H  -5.5012837234  -3.4752116317  0.0003328829
H  -7.1461242774  0.9715973919  0.0001508967
