# Supplementary material for: Role of Spin Polarization and Dynamic Correlation in Singlet–Triplet Gap Inversion of Heptazine Derivatives
Source: J Chem Theory Comput. 2023 Oct 21;19(21):7606–16. doi: 10.1021/acs.jctc.3c00781 (PMC10653106; doi:10.1021/acs.jctc.3c00781)
Supplement: Supplementary file 2 — ct3c00781_si_002.zip [file ct3c00781_si_002.zip › geometries_xyz_extended_set/n_c3_ncc_cnc_cnn.xyz]

 18
n_c3_ncc_cnc_cnn
N  -0.0594632219  -0.0314861517  0.0001471075
C  2.6190139551  -0.2306730501  0.0002146658
C  -1.1559242773  2.3525854771  0.0000418552
C  -1.5771498086  -2.1802417555  0.0001884515
N  3.7307744115  -2.5290542923  0.0001457780
C  0.5855491955  4.4179430921  -0.0000594056
C  -4.2498125970  -1.7635072917  0.0001732710
N  4.0930695530  1.8223913943  -0.0000001426
C  -3.7879256062  2.5304788787  0.0000449296
C  -0.3736949407  -4.5332333338  0.0002253045
C  2.2652330387  -4.5650740317  0.0001727390
N  3.0466038656  4.1400511614  -0.0000979653
N  -5.3091419097  0.4884576783  0.0001123440
H  -4.6738090624  4.3935278691  -0.0000242590
H  -1.4987341539  -6.2562236866  0.0002714730
H  3.2659529915  -6.3791589059  0.0002218700
H  -5.4814817082  -3.4228747183  0.0001870561
H  -0.1509759936  6.3472372845  -0.0001385389
