# Supplementary material for: Role of Spin Polarization and Dynamic Correlation in Singlet–Triplet Gap Inversion of Heptazine Derivatives
Source: J Chem Theory Comput. 2023 Oct 21;19(21):7606–16. doi: 10.1021/acs.jctc.3c00781 (PMC10653106; doi:10.1021/acs.jctc.3c00781)
Supplement: Supplementary file 2 — ct3c00781_si_002.zip [file ct3c00781_si_002.zip › geometries_xyz_extended_set/n_c3_cnn_ccc_ccc.xyz]

 20
n_c3_cnn_ccc_ccc
N  0.0035769060  0.0712519490  0.0000807225
C  2.6367331063  -0.1704158552  0.0000770615
C  -1.1479449415  2.4683466548  0.0001080747
C  -1.4403301617  -2.1732735840  0.0000576901
C  3.5579861780  -2.7324313179  0.0000459388
C  0.4794030251  4.6353895255  0.0001353953
C  -4.1179368548  -1.9319910731  0.0000604369
C  4.1666691296  1.9508647525  0.0001023346
C  -3.7796432564  2.6220755712  0.0001077755
N  -0.4138332943  -4.4865263826  0.0000324292
N  2.1230075529  -4.7384997636  0.0000256976
C  3.0556932357  4.3808244701  0.0001339903
C  -5.2469313992  0.4120986383  0.0000841491
H  -0.4252049988  6.4862526360  0.0001566552
H  -5.1758849700  -3.6964117752  0.0000423447
H  6.2092899641  1.6893473231  0.0001031178
H  -4.6427670247  4.4909863109  0.0001266697
H  4.2582731069  6.0585923101  0.0001553557
H  -7.3073486826  0.5575623789  0.0000858210
H  5.6030205114  -3.0309326931  0.0000412274
