# Supplementary material for: Role of Spin Polarization and Dynamic Correlation in Singlet–Triplet Gap Inversion of Heptazine Derivatives
Source: J Chem Theory Comput. 2023 Oct 21;19(21):7606–16. doi: 10.1021/acs.jctc.3c00781 (PMC10653106; doi:10.1021/acs.jctc.3c00781)
Supplement: Supplementary file 2 — ct3c00781_si_002.zip [file ct3c00781_si_002.zip › geometries_xyz_extended_set/n_c3_ncc_ccc_ncc.xyz]

 20
n_c3_ncc_ccc_ncc
N  -0.0084089674  -0.0400623486  0.0001098323
C  2.6544802801  -0.3599668434  0.0001413842
C  -1.0450829714  2.4293993179  0.0000445200
C  -1.5751018987  -2.1872292252  0.0001445843
N  3.7614238241  -2.6129236961  0.0002077668
N  0.3883931033  4.5070834728  0.0000105688
C  -4.1921750468  -1.8784412771  0.0001167551
C  4.1109519652  1.8945592151  0.0001109409
C  -3.7199056076  2.6569987617  0.0000276481
C  -0.3351556385  -4.5857861138  0.0002106026
C  2.2511343555  -4.6778548033  0.0002416459
C  2.9117237468  4.2018166684  0.0000465753
C  -5.2500450231  0.5495866254  0.0000606880
H  -5.3641848793  -3.5709033046  0.0001429345
H  6.1575754065  1.6864748672  0.0001383785
H  -4.4554783392  4.5782816039  -0.0000161725
H  4.0217480805  5.9493617527  0.0000113678
H  -7.3035319276  0.7725543559  0.0000442886
H  -1.4922749070  -6.2890463799  0.0002387703
H  3.2352955390  -6.4982474832  0.0002941940
