# Supplementary material for: Role of Spin Polarization and Dynamic Correlation in Singlet–Triplet Gap Inversion of Heptazine Derivatives
Source: J Chem Theory Comput. 2023 Oct 21;19(21):7606–16. doi: 10.1021/acs.jctc.3c00781 (PMC10653106; doi:10.1021/acs.jctc.3c00781)
Supplement: Supplementary file 2 — ct3c00781_si_002.zip [file ct3c00781_si_002.zip › geometries_xyz_extended_set/n_c3_nnc_cnn_nnn.xyz]

 15
n_c3_nnc_cnn_nnn
N  -0.0487444905  -0.0694394544  0.0000958461
C  2.5720048682  -0.2786888357  0.0000228280
C  -1.1297064670  2.3270222094  0.0000405878
C  -1.5424822705  -2.1912329482  0.0002138687
N  3.7082534310  -2.5522211174  0.0000631173
N  0.3969605419  4.3807374398  -0.0000437402
C  -4.1718835084  -1.7226302430  0.0002664701
N  3.9905693359  1.8517390179  -0.0000829017
N  -3.6540217171  2.6301726247  0.0000740346
C  -0.2145987563  -4.5089413281  0.0002497950
N  2.2914069015  -4.6299996614  0.0001743786
N  2.8695388158  4.0759085681  -0.0001006692
N  -5.1316961860  0.5958606050  0.0001864169
H  -1.2413941857  -6.2981633160  0.0003409799
H  -5.5103234537  -3.2922369240  0.0003674550
