# Supplementary material for: Role of Spin Polarization and Dynamic Correlation in Singlet–Triplet Gap Inversion of Heptazine Derivatives
Source: J Chem Theory Comput. 2023 Oct 21;19(21):7606–16. doi: 10.1021/acs.jctc.3c00781 (PMC10653106; doi:10.1021/acs.jctc.3c00781)
Supplement: Supplementary file 2 — ct3c00781_si_002.zip [file ct3c00781_si_002.zip › geometries_xyz_extended_set/n_c3_cnc_ccc_ncc.xyz]

 20
n_c3_cnc_ccc_ncc
N  0.0070566253  0.0050552053  0.0000707576
C  2.6453683652  -0.2828428135  0.0000538013
C  -1.0524599363  2.4627270686  0.0000375372
C  -1.5265661740  -2.1562073872  0.0001195392
C  3.6349655464  -2.7339600547  0.0000866558
N  0.3680110952  4.5522623226  -0.0000222924
C  -4.1546585397  -1.8959203886  0.0001367512
C  4.1165548706  1.9714373303  0.0000024706
C  -3.7301104728  2.6460180084  0.0000544679
C  -0.2646860020  -4.5547034298  0.0001488842
N  2.2005595428  -4.8386614811  0.0001334484
C  2.9000640529  4.2655035127  -0.0000395597
C  -5.2376607516  0.5151171913  0.0001041227
H  -5.2987240959  -3.6074144422  0.0001747983
H  -4.4952641351  4.5557536068  0.0000258219
H  -7.2932859115  0.7175247930  0.0001195181
H  -1.4495416929  -6.2492804283  0.0001868535
H  6.1695902199  1.8110929824  -0.0000068781
H  5.6855767991  -2.9675831990  0.0000715322
H  3.9934330595  6.0234469574  -0.0000787863
