# Supplementary material for: Role of Spin Polarization and Dynamic Correlation in Singlet–Triplet Gap Inversion of Heptazine Derivatives
Source: J Chem Theory Comput. 2023 Oct 21;19(21):7606–16. doi: 10.1021/acs.jctc.3c00781 (PMC10653106; doi:10.1021/acs.jctc.3c00781)
Supplement: Supplementary file 2 — ct3c00781_si_002.zip [file ct3c00781_si_002.zip › geometries_xyz_extended_set/n_c3_ncc_ncc_nnc.xyz]

 18
n_c3_ncc_ncc_nnc
N  -0.0311441815  -0.0323322002  0.0000132255
C  2.5900161400  -0.3574095252  0.0000290997
C  -1.0064843621  2.4411494100  -0.0000876503
C  -1.6636432366  -2.1433892252  0.0000949199
N  3.7072794410  -2.5785669725  0.0001197114
N  0.4432781939  4.4868503898  -0.0001723266
N  -4.1454775973  -1.9217741954  0.0000806516
C  4.0022831708  1.9694928642  -0.0000641223
C  -3.6977834465  2.6260989878  -0.0000985493
C  -0.4148833110  -4.5411094881  0.0001899755
C  2.1709089802  -4.6468162113  0.0001986096
N  2.9907823249  4.2209019418  -0.0001597686
C  -5.1171231119  0.4613123747  -0.0000153697
H  -4.5161767678  4.5135497941  -0.0001745659
H  -7.1826193209  0.5696162905  -0.0000211381
H  -1.6031985564  -6.2207407718  0.0002555329
H  3.1439410769  -6.4707269512  0.0002748816
H  6.0617075032  1.8246142447  -0.0000525173
