# Supplementary material for: Role of Spin Polarization and Dynamic Correlation in Singlet–Triplet Gap Inversion of Heptazine Derivatives
Source: J Chem Theory Comput. 2023 Oct 21;19(21):7606–16. doi: 10.1021/acs.jctc.3c00781 (PMC10653106; doi:10.1021/acs.jctc.3c00781)
Supplement: Supplementary file 2 — ct3c00781_si_002.zip [file ct3c00781_si_002.zip › geometries_xyz_extended_set/n_c3_ncc_ncn_ncn.xyz]

 17
n_c3_ncc_ncn_ncn
N  -0.0289474846  -0.0188168452  0.0002383275
C  2.6346741484  -0.2708103918  0.0003022043
C  -1.1278526829  2.4162906243  0.0002354586
C  -1.6107736753  -2.1417510194  0.0001583270
N  3.7233810164  -2.5354503795  0.0002169645
N  0.3497721057  4.4526684728  0.0001394689
N  -4.1340947917  -1.8707979047  0.0000619864
N  4.0674342813  1.8380812213  0.0002313453
N  -3.6560307873  2.6438271682  0.0000860212
C  -0.4022293071  -4.5089835646  0.0001205569
C  2.2133829499  -4.5751764696  0.0001511639
C  2.8482269763  4.0247248630  0.0002551712
C  -4.9811872980  0.5047892698  0.0000522223
H  3.1949217709  -6.3978054452  0.0001167332
H  4.0388930679  5.7200334634  -0.0000676057
H  -7.0417090019  0.7239886082  -0.0000863338
H  -1.5726373424  -6.1997178400  0.0000500810
