# Supplementary material for: Role of Spin Polarization and Dynamic Correlation in Singlet–Triplet Gap Inversion of Heptazine Derivatives
Source: J Chem Theory Comput. 2023 Oct 21;19(21):7606–16. doi: 10.1021/acs.jctc.3c00781 (PMC10653106; doi:10.1021/acs.jctc.3c00781)
Supplement: Supplementary file 2 — ct3c00781_si_002.zip [file ct3c00781_si_002.zip › geometries_xyz_extended_set/n_c3_nnc_nnc_nnc.xyz]

 16
n_c3_nnc_nnc_nnc
N  -0.0004719781  0.0000948356  -0.0000010507
C  2.6010408199  -0.3746658444  0.0000496601
C  -0.9759017633  2.4404640145  -0.0001293150
C  -1.6256042359  -2.0656878035  0.0000724855
N  3.6714548017  -2.6052989184  0.0001716561
N  0.4213126043  4.4826328236  -0.0002085749
N  -4.0926928267  -1.8769667301  0.0000315024
C  4.0197428767  1.9694068605  -0.0000440778
C  -3.7151727682  2.4969422205  -0.0001669965
C  -0.3041281739  -4.4662496792  0.0002017939
N  2.1430289936  -4.7114426982  0.0002482007
N  3.0093486452  4.2117458531  -0.0001651660
N  -5.1513503293  0.5003368048  -0.0000914559
H  -1.4511192980  -6.1837179531  0.0002718224
H  -4.6304002965  4.3482599347  -0.0002609529
H  6.0810660531  1.8346352652  -0.0000041358
