# Supplementary material for: Role of Spin Polarization and Dynamic Correlation in Singlet–Triplet Gap Inversion of Heptazine Derivatives
Source: J Chem Theory Comput. 2023 Oct 21;19(21):7606–16. doi: 10.1021/acs.jctc.3c00781 (PMC10653106; doi:10.1021/acs.jctc.3c00781)
Supplement: Supplementary file 2 — ct3c00781_si_002.zip [file ct3c00781_si_002.zip › geometries_xyz_extended_set/n_c3_nnc_ncn_cnc.xyz]

 17
n_c3_nnc_ncn_cnc
N  -0.0654719320  -0.0018096595  0.0000911267
C  2.5487848116  -0.3189070309  0.0000671501
C  -1.1710781226  2.4071580240  0.0000719473
C  -1.6253031014  -2.1175800999  0.0001132685
N  3.6503056611  -2.6005066421  0.0000636755
C  0.4665337766  4.4646880709  0.0000310144
N  -4.1246973624  -1.9122068626  0.0001424917
C  4.0084637855  1.9511128454  0.0000257285
N  -3.7453867832  2.6171785737  0.0001214328
C  -0.2968472411  -4.4651364743  0.0001110786
N  2.1911725114  -4.6606243465  0.0000859148
N  3.0078990059  4.2282637514  0.0000120337
C  -5.0279471475  0.4888285205  0.0002909585
H  -1.4029303044  -6.2057958389  0.0001324851
H  -7.0922720939  0.6566454030  -0.0000696991
H  6.0628132166  1.7410147054  -0.0000081874
H  -0.3512617301  6.3567716780  0.0000271606
