# Supplementary material for: Role of Spin Polarization and Dynamic Correlation in Singlet–Triplet Gap Inversion of Heptazine Derivatives
Source: J Chem Theory Comput. 2023 Oct 21;19(21):7606–16. doi: 10.1021/acs.jctc.3c00781 (PMC10653106; doi:10.1021/acs.jctc.3c00781)
Supplement: Supplementary file 2 — ct3c00781_si_002.zip [file ct3c00781_si_002.zip › geometries_xyz_extended_set/n_c3_ncn_ccc_ccc.xyz]

 20
n_c3_ncn_ccc_ccc
N  -0.0111464085  0.0241274321  0.0001230851
C  2.6453411920  -0.2725105848  0.0001536641
C  -1.1269326028  2.4333407438  0.0001067865
C  -1.5027107113  -2.1940294251  0.0001065616
N  3.6985475405  -2.6065126986  0.0001723392
C  0.4696071764  4.5769527150  0.0001238273
C  -4.1360925463  -1.9465374112  0.0000741524
C  4.1592042213  1.8964558158  0.0001734986
C  -3.7945767266  2.6013633221  0.0000737754
N  -0.4034741824  -4.5069612761  0.0001289891
C  2.1071442217  -4.5489873757  0.0001747813
C  3.0687693088  4.2986781837  0.0001566333
C  -5.2629323470  0.4387717530  0.0000575389
H  -0.4243640366  6.4319763125  0.0001098945
H  -5.2205288713  -3.6940598288  0.0000633634
H  6.1939660647  1.5928799505  0.0001984924
H  -4.6329773123  4.4823191209  0.0000601432
H  4.2798966064  5.9709479062  0.0001700408
H  -7.3223987642  0.5968747215  0.0000301491
H  2.9793136128  -6.4300407350  0.0001452594
