# Supplementary material for: Role of Spin Polarization and Dynamic Correlation in Singlet–Triplet Gap Inversion of Heptazine Derivatives
Source: J Chem Theory Comput. 2023 Oct 21;19(21):7606–16. doi: 10.1021/acs.jctc.3c00781 (PMC10653106; doi:10.1021/acs.jctc.3c00781)
Supplement: Supplementary file 2 — ct3c00781_si_002.zip [file ct3c00781_si_002.zip › geometries_xyz_extended_set/n_c3_nnc_cnn_ncn.xyz]

 16
n_c3_nnc_cnn_ncn
N  -0.0155816528  -0.0223694685  0.0001528115
C  2.6319663628  -0.2646090498  0.0001256237
C  -1.1366102212  2.3878880767  0.0001383063
C  -1.5109225438  -2.1464357240  0.0001980518
N  3.7263340894  -2.5687380123  0.0001362669
N  0.3430224613  4.4400427555  0.0001194992
C  -4.1427686803  -1.7079385619  0.0002208680
N  4.0643508130  1.8211316470  0.0000968202
N  -3.6754225233  2.6415102611  0.0001522166
C  -0.2106473492  -4.4764837542  0.0002032599
N  2.2924430386  -4.6284945875  0.0001675281
C  2.8296307944  4.0201170426  0.0000266300
N  -5.1306835362  0.5972395686  0.0001870961
H  -1.2622285582  -6.2512170209  0.0002426697
H  -5.4591841496  -3.2959100562  0.0002687019
H  4.0220865413  5.7131042090  0.0002209642
