# Supplementary material for: Role of Spin Polarization and Dynamic Correlation in Singlet–Triplet Gap Inversion of Heptazine Derivatives
Source: J Chem Theory Comput. 2023 Oct 21;19(21):7606–16. doi: 10.1021/acs.jctc.3c00781 (PMC10653106; doi:10.1021/acs.jctc.3c00781)
Supplement: Supplementary file 2 — ct3c00781_si_002.zip [file ct3c00781_si_002.zip › geometries_xyz_extended_set/n_c3_nnc_ccc_ccn.xyz]

 17
n_c3_nnc_ccc_ccn
N  -0.0420482785  0.0051396473  0.0001905147
C  2.6166743904  -0.2186535307  0.0001820988
C  -1.2356434152  2.3671433848  0.0002074027
C  -1.5127547701  -2.1469281298  0.0001853596
N  3.7144294412  -2.5708078950  0.0001561805
C  0.3925558209  4.4871714170  0.0001873554
C  -4.1734056448  -1.7377850239  0.0002055289
N  4.0945834774  1.7987580754  0.0001475871
N  -3.7659734355  2.6053964593  0.0002372350
C  -0.2255408114  -4.4532998975  0.0001711524
N  2.3068317375  -4.6015723145  0.0001626816
C  2.9691500947  4.0873767062  0.0001517919
N  -5.2070617238  0.5294100568  0.0002338142
H  -1.2656166679  -6.2327900830  0.0001694621
H  -5.4516107077  -3.3574046056  0.0001973695
H  -0.4654464347  6.3562980256  0.0001977639
H  4.2621946769  5.7021546905  0.0001340504
