# Supplementary material for: Role of Spin Polarization and Dynamic Correlation in Singlet–Triplet Gap Inversion of Heptazine Derivatives
Source: J Chem Theory Comput. 2023 Oct 21;19(21):7606–16. doi: 10.1021/acs.jctc.3c00781 (PMC10653106; doi:10.1021/acs.jctc.3c00781)
Supplement: Supplementary file 2 — ct3c00781_si_002.zip [file ct3c00781_si_002.zip › geometries_xyz_extended_set/n_c3_ncc_ccc_nnc.xyz]

 19
n_c3_ncc_ccc_nnc
N  -0.0451693991  -0.0814544733  0.0000374687
C  2.5896342968  -0.3720068066  0.0000212893
C  -1.0378343010  2.3885263858  -0.0000756716
C  -1.6137083554  -2.2256068107  0.0001635754
N  3.7479346686  -2.5750219502  0.0001177239
N  0.4150900162  4.4561939576  -0.0002008835
C  -4.2160594495  -1.8999576275  0.0001799177
C  3.9767897774  1.9626847018  -0.0001136502
C  -3.7173159889  2.6483256494  -0.0000526328
C  -0.3274421074  -4.6140028111  0.0002677664
C  2.2525060406  -4.6773164810  0.0002409969
N  2.9448905665  4.2119424617  -0.0002189570
C  -5.2535075550  0.5538233028  0.0000721537
H  -5.4100763664  -3.5768000593  0.0002786008
H  -4.4358191030  4.5763387953  -0.0001397788
H  -7.3052058341  0.7897872963  0.0000903359
H  -1.4585099910  -6.3353479779  0.0003701588
H  3.2615575635  -6.4817849686  0.0003219781
H  6.0363942632  1.8320306472  -0.0001297076
