# Supplementary material for: Role of Spin Polarization and Dynamic Correlation in Singlet–Triplet Gap Inversion of Heptazine Derivatives
Source: J Chem Theory Comput. 2023 Oct 21;19(21):7606–16. doi: 10.1021/acs.jctc.3c00781 (PMC10653106; doi:10.1021/acs.jctc.3c00781)
Supplement: Supplementary file 2 — ct3c00781_si_002.zip [file ct3c00781_si_002.zip › geometries_xyz_extended_set/n_c3_ncc_cnc_ccn.xyz]

 19
n_c3_ncc_cnc_ccn
N  -0.0341568637  0.0101646118  0.0000699141
C  2.6617627073  -0.2369660398  0.0000362660
C  -1.1521907557  2.4023469611  0.0000642374
C  -1.5680223812  -2.1397338645  0.0001144947
N  3.7432460308  -2.5256292356  0.0002147277
C  0.4694145548  4.5177473218  0.0000890479
C  -4.2160054907  -1.7705603223  0.0000905326
N  4.1411453920  1.8180257294  0.0001649761
C  -3.8238102815  2.5193383309  0.0000526301
C  -0.3569784294  -4.5147045478  0.0002004054
C  2.2548360614  -4.5714873058  0.0002753704
C  3.0487973171  4.0997257650  0.0001696499
N  -5.3095901093  0.4925920003  0.0000564600
H  -4.7180148951  4.3806662283  0.0000573509
H  -1.4992826964  -6.2268938380  0.0002328994
H  3.2485682505  -6.3888357952  0.0003404506
H  -5.4315391090  -3.4393268921  0.0001215024
H  -0.3432041525  6.4086652188  0.0000733880
H  4.3550106090  5.7069619800  0.0001910775
