# Supplementary material for: Role of Spin Polarization and Dynamic Correlation in Singlet–Triplet Gap Inversion of Heptazine Derivatives
Source: J Chem Theory Comput. 2023 Oct 21;19(21):7606–16. doi: 10.1021/acs.jctc.3c00781 (PMC10653106; doi:10.1021/acs.jctc.3c00781)
Supplement: Supplementary file 2 — ct3c00781_si_002.zip [file ct3c00781_si_002.zip › geometries_xyz_extended_set/n_c3_ncc_ccn_ncn.xyz]

 18
n_c3_ncc_ccn_ncn
N  -0.0411829003  -0.0589774630  0.0001294251
C  2.6381372876  -0.2810592437  0.0001240547
C  -1.1539820112  2.3877782754  0.0001019877
C  -1.5610116195  -2.2173075089  0.0001728534
N  3.7628011340  -2.5380772378  0.0001668995
N  0.3471867900  4.4338260811  0.0000841462
C  -4.1975489876  -1.8422754560  0.0001829166
N  4.0572621517  1.8228386801  0.0001082255
N  -3.6581807518  2.6859873796  0.0001256657
C  -0.3188829041  -4.5727113729  0.0002078435
C  2.2948102603  -4.6016690752  0.0001997931
C  2.8268453829  4.0162096921  0.0000062691
C  -5.1066209013  0.6088581036  0.0001566366
H  3.3063235981  -6.4087249255  0.0002259397
H  -1.4340930580  -6.3026697898  0.0002453048
H  -5.4488928329  -3.4762087000  0.0002166930
H  -7.1495302071  0.9518317017  0.0001662023
H  4.0201224411  5.7105789884  0.0002206868
