# Supplementary material for: Role of Spin Polarization and Dynamic Correlation in Singlet–Triplet Gap Inversion of Heptazine Derivatives
Source: J Chem Theory Comput. 2023 Oct 21;19(21):7606–16. doi: 10.1021/acs.jctc.3c00781 (PMC10653106; doi:10.1021/acs.jctc.3c00781)
Supplement: Supplementary file 2 — ct3c00781_si_002.zip [file ct3c00781_si_002.zip › geometries_xyz_extended_set/n_c3_ccn_ccc_ncn.xyz]

 19
n_c3_ccn_ccc_ncn
N  0.0168695169  0.0109153725  0.0001139213
C  2.6758765210  -0.1578132964  0.0000792043
C  -1.0788964784  2.4393730960  0.0000597964
C  -1.4658746239  -2.2062313996  0.0001200899
C  3.7107797648  -2.6060721772  0.0000767974
N  0.4170944532  4.5336069286  0.0001299716
C  -4.1206955079  -1.9200073971  0.0000817982
N  4.1180300421  1.9258754074  0.0001235843
C  -3.7071020745  2.6332206183  0.0000310805
N  -0.4223840369  -4.5240376195  0.0001091911
C  2.0963657139  -4.6722088276  0.0000995106
C  2.8811461331  4.1380283087  0.0006201896
C  -5.2073055080  0.4572435922  0.0000487662
H  -5.2227300580  -3.6571361521  0.0000683960
H  -4.4944107379  4.5335552170  0.0000002565
H  -7.2644430006  0.6410081094  0.0000168726
H  5.7601894617  -2.7797600256  0.0000565685
H  2.8793811796  -6.5893101631  0.0000699829
H  4.0769337661  5.8304145341  -0.0006566988
