# Supplementary material for: Role of Spin Polarization and Dynamic Correlation in Singlet–Triplet Gap Inversion of Heptazine Derivatives
Source: J Chem Theory Comput. 2023 Oct 21;19(21):7606–16. doi: 10.1021/acs.jctc.3c00781 (PMC10653106; doi:10.1021/acs.jctc.3c00781)
Supplement: Supplementary file 2 — ct3c00781_si_002.zip [file ct3c00781_si_002.zip › geometries_xyz_extended_set/n_c3_ccn_ccc_cnc.xyz]

 20
n_c3_ccn_ccc_cnc
N  0.0063315145  -0.0056180581  0.0000352997
C  2.6532732479  -0.1937914512  -0.0000083330
C  -1.1163007611  2.3947625019  0.0000059043
C  -1.4755081494  -2.2347682932  0.0001082770
C  3.6979090331  -2.6743448424  0.0000192150
C  0.5534642509  4.5293511035  -0.0000655321
C  -4.1429612820  -1.9379530823  0.0001482761
C  4.0650389164  2.0411714741  -0.0000751912
C  -3.7488016465  2.6066838359  0.0000475014
N  -0.4510203298  -4.5445951040  0.0001337194
C  2.0912560434  -4.7141809267  0.0000871963
N  3.0300494591  4.3682888682  -0.0001039969
C  -5.2452098182  0.4283568605  0.0001187270
H  -5.2361983748  -3.6806853371  0.0002041511
H  -4.5718805755  4.4940384585  0.0000214905
H  -7.3037143806  0.5989108714  0.0001526160
H  5.7464439130  -2.8856474133  -0.0000159676
H  2.8531664703  -6.6391202972  0.0001128110
H  -0.3092573249  6.4079997401  -0.0000893900
H  6.1240946298  1.9036879808  -0.0001086815
