# Supplementary material for: Role of Spin Polarization and Dynamic Correlation in Singlet–Triplet Gap Inversion of Heptazine Derivatives
Source: J Chem Theory Comput. 2023 Oct 21;19(21):7606–16. doi: 10.1021/acs.jctc.3c00781 (PMC10653106; doi:10.1021/acs.jctc.3c00781)
Supplement: Supplementary file 2 — ct3c00781_si_002.zip [file ct3c00781_si_002.zip › geometries_xyz_extended_set/n_c3_ncc_cnc_nnc.xyz]

 18
n_c3_ncc_cnc_nnc
N  0.0000295552  -0.0730244821  0.0000395718
C  2.6261130359  -0.3778947968  0.0000173794
C  -0.9973152837  2.3753786920  -0.0000644652
C  -1.5967331629  -2.1854068159  0.0001645627
N  3.7575790490  -2.5881738727  0.0001075816
N  0.4161849869  4.4506640978  -0.0001822973
C  -4.1851670525  -1.7553488737  0.0001799055
C  4.0026330105  1.9739869509  -0.0001137529
C  -3.7092902896  2.5492953315  -0.0000357987
C  -0.3481281330  -4.5921935200  0.0002640815
C  2.2318934969  -4.6789585255  0.0002316510
N  2.9620529051  4.2156723578  -0.0002056394
N  -5.2217487240  0.5878718037  0.0000796552
H  -4.5070358532  4.4540903976  -0.0001185697
H  -1.4976721169  -6.3013529096  0.0003655937
H  3.2240763676  -6.4921600320  0.0003062340
H  -5.4712069349  -3.3680048981  0.0002775102
H  6.0640054853  1.8579988498  -0.0001390791
