# Supplementary material for: Role of Spin Polarization and Dynamic Correlation in Singlet–Triplet Gap Inversion of Heptazine Derivatives
Source: J Chem Theory Comput. 2023 Oct 21;19(21):7606–16. doi: 10.1021/acs.jctc.3c00781 (PMC10653106; doi:10.1021/acs.jctc.3c00781)
Supplement: Supplementary file 2 — ct3c00781_si_002.zip [file ct3c00781_si_002.zip › geometries_xyz_extended_set/n_c3_ncc_ccn_cnc.xyz]

 19
n_c3_ncc_ccn_cnc
N  -0.0573358656  -0.0815415816  0.0001111093
C  2.5941244003  -0.3253390831  0.0000614674
C  -1.1809123242  2.3322761788  0.0000900636
C  -1.5810949497  -2.2458621320  0.0001820755
N  3.7594012142  -2.5897707091  0.0000822001
C  0.4763619401  4.4257915243  0.0000096580
C  -4.2174198694  -1.8615831663  0.0002289469
C  4.0055159034  1.9409138933  -0.0000137423
N  -3.7055114924  2.6655447818  0.0001430571
C  -0.3302648023  -4.5978680477  0.0002021116
C  2.2944384645  -4.6411006013  0.0001513901
N  2.9824158882  4.2368373261  -0.0000400596
C  -5.1433250548  0.5950896218  0.0002097613
H  3.2931611654  -6.4553437017  0.0001694362
H  -1.4487296655  -6.3255515681  0.0002593505
H  -5.4654645380  -3.4978681444  0.0002837651
H  -7.1887222086  0.9235174857  0.0002543018
H  6.0603180816  1.7551368529  -0.0000530951
H  -0.3920431059  6.2968319634  -0.0000114407
