# Supplementary material for: Role of Spin Polarization and Dynamic Correlation in Singlet–Triplet Gap Inversion of Heptazine Derivatives
Source: J Chem Theory Comput. 2023 Oct 21;19(21):7606–16. doi: 10.1021/acs.jctc.3c00781 (PMC10653106; doi:10.1021/acs.jctc.3c00781)
Supplement: Supplementary file 2 — ct3c00781_si_002.zip [file ct3c00781_si_002.zip › geometries_xyz_extended_set/n_c3_nnn_nnn_ncc.xyz]

 15
n_c3_nnn_nnn_ncc
N  0.0581647336  0.0236921366  0.0001029229
C  2.6543289289  -0.3206029362  0.0000864384
C  -1.0501368754  2.4118741334  0.0001758019
C  -1.4795404468  -2.0898504873  0.0000360298
N  3.6227618838  -2.6806939659  0.0000192747
N  0.3316249842  4.4914801793  0.0001527377
N  -3.9868323999  -1.8403930493  -0.0000200713
C  4.1186024581  1.8992694065  0.0001214658
N  -3.6405797826  2.5463799463  0.0001056674
N  -0.4064315863  -4.4289579631  -0.0000591389
N  2.0637176261  -4.6417592460  -0.0000487307
C  2.8664060419  4.2007996830  0.0001350026
N  -4.9842985953  0.4914871599  0.0000547002
H  6.1693266248  1.7294722617  0.0001163903
H  3.9525760679  5.9610501516  0.0001531338
