# Supplementary material for: Role of Spin Polarization and Dynamic Correlation in Singlet–Triplet Gap Inversion of Heptazine Derivatives
Source: J Chem Theory Comput. 2023 Oct 21;19(21):7606–16. doi: 10.1021/acs.jctc.3c00781 (PMC10653106; doi:10.1021/acs.jctc.3c00781)
Supplement: Supplementary file 2 — ct3c00781_si_002.zip [file ct3c00781_si_002.zip › geometries_xyz_extended_set/n_c3_ncc_ccc_ccn.xyz]

 20
n_c3_ncc_ccc_ccn
N  -0.0732605602  0.0068741578  0.0000127704
C  2.6365667275  -0.2373210217  -0.0000781027
C  -1.1783238482  2.4199658122  0.0000330712
C  -1.5919256905  -2.1702485608  0.0000934015
N  3.7364623517  -2.5159267444  0.0002084557
C  0.4754683061  4.5197702270  0.0000828406
C  -4.2407366125  -1.9042414290  0.0000936784
N  4.1262401215  1.8080427173  0.0001526799
C  -3.8318676589  2.6304376201  0.0000421165
C  -0.3399228716  -4.5317728901  0.0002101171
C  2.2662607017  -4.5734302257  0.0003127874
C  3.0472372170  4.0954247201  0.0001938760
C  -5.3375071955  0.4804615131  0.0000564447
H  -5.3741972503  -3.6227490222  0.0001397010
H  -4.6424217516  4.5231994886  0.0000497194
H  -7.3946640866  0.6672147956  0.0000730913
H  -1.4666740348  -6.2544491482  0.0002673867
H  3.2727546437  -6.3842321876  0.0004052854
H  -0.3260353584  6.4154919708  0.0000844217
H  4.3604110083  5.6974979904  0.0002381983
