# Supplementary material for: Role of Spin Polarization and Dynamic Correlation in Singlet–Triplet Gap Inversion of Heptazine Derivatives
Source: J Chem Theory Comput. 2023 Oct 21;19(21):7606–16. doi: 10.1021/acs.jctc.3c00781 (PMC10653106; doi:10.1021/acs.jctc.3c00781)
Supplement: Supplementary file 2 — ct3c00781_si_002.zip [file ct3c00781_si_002.zip › geometries_xyz_extended_set/n_c3_nnc_cnn_cnc.xyz]

 17
n_c3_nnc_cnn_cnc
N  -0.0307679962  -0.0435098749  0.0001236734
C  2.5901083193  -0.3170826713  0.0000460559
C  -1.1720529678  2.3316739921  0.0001274703
C  -1.5315411796  -2.1758106350  0.0001993171
N  3.7127954337  -2.6350828305  0.0000468339
C  0.4675576032  4.4337926401  0.0000441422
C  -4.1640392394  -1.7350767556  0.0002797862
C  4.0158912602  1.9354139550  -0.0000325473
N  -3.7332776000  2.6065630331  0.0002080278
C  -0.2287261917  -4.5056428989  0.0001896189
N  2.2868882868  -4.6765913087  0.0001179205
N  2.9766610626  4.2285640004  -0.0000333578
N  -5.1737905542  0.5755057724  0.0002832609
H  -1.2861178359  -6.2754232597  0.0002442176
H  6.0713979751  1.7608218236  -0.0000962579
H  -5.4738428851  -3.3268476422  0.0003439905
H  -0.3900082954  6.3094527488  0.0000439754
