# Supplementary material for: Role of Spin Polarization and Dynamic Correlation in Singlet–Triplet Gap Inversion of Heptazine Derivatives
Source: J Chem Theory Comput. 2023 Oct 21;19(21):7606–16. doi: 10.1021/acs.jctc.3c00781 (PMC10653106; doi:10.1021/acs.jctc.3c00781)
Supplement: Supplementary file 2 — ct3c00781_si_002.zip [file ct3c00781_si_002.zip › geometries_xyz_extended_set/n_c3_nnc_nnc_ccn.xyz]

 17
n_c3_nnc_nnc_ccn
N  -0.0384163307  0.0824345345  0.0000889028
C  2.6209825356  -0.2385666358  0.0002158214
C  -1.1265113817  2.4680932938  0.0000202000
C  -1.6083180464  -2.0260485508  0.0000261567
N  3.6698715467  -2.5116842956  0.0002975074
C  0.4541258418  4.5476430162  0.0000784823
N  -4.1078598661  -1.9081060103  -0.0001018641
N  4.1448497361  1.8379296775  0.0002841173
C  -3.8493422078  2.4509792500  -0.0001070505
C  -0.2822278862  -4.3927050394  0.0001129296
N  2.1806652657  -4.5931492021  0.0002431157
C  3.0847665286  4.0889081425  0.0002155772
N  -5.2286512219  0.4045815984  -0.0001658291
H  -1.4062381695  -6.1230267175  0.0000738995
H  -4.8512410852  4.2578490231  -0.0001567851
H  -0.3299820587  6.4499656833  0.0000267320
H  4.3933953407  5.6950477694  0.0002647392
