# Supplementary material for: Role of Spin Polarization and Dynamic Correlation in Singlet–Triplet Gap Inversion of Heptazine Derivatives
Source: J Chem Theory Comput. 2023 Oct 21;19(21):7606–16. doi: 10.1021/acs.jctc.3c00781 (PMC10653106; doi:10.1021/acs.jctc.3c00781)
Supplement: Supplementary file 2 — ct3c00781_si_002.zip [file ct3c00781_si_002.zip › geometries_xyz_extended_set/n_c3_nnc_ncn_ncn.xyz]

 16
n_c3_nnc_ncn_ncn
N  -0.0511349114  0.0207498222  0.0002284928
C  2.5929776370  -0.2622061407  0.0002849039
C  -1.1407572897  2.4561884933  0.0002538453
C  -1.6016803600  -2.0891811083  0.0001319897
N  3.6671407853  -2.5438081096  0.0001804434
N  0.3390861518  4.4741699829  0.0001232192
N  -4.1101974349  -1.8766340873  0.0000464028
N  4.0515009075  1.8355391797  0.0002067870
N  -3.6841098248  2.6513817892  0.0000809967
C  -0.2845638593  -4.4330179895  0.0000966474
N  2.2006467050  -4.6080740078  0.0001249344
C  2.8498737421  4.0241982337  0.0002073232
C  -4.9862618348  0.5099237859  0.0000630448
H  -1.3802659946  -6.1804976336  0.0000058147
H  -7.0482466345  0.7050191606  -0.0001289417
H  4.0474188558  5.7134604833  -0.0000751370
