# Supplementary material for: Role of Spin Polarization and Dynamic Correlation in Singlet–Triplet Gap Inversion of Heptazine Derivatives
Source: J Chem Theory Comput. 2023 Oct 21;19(21):7606–16. doi: 10.1021/acs.jctc.3c00781 (PMC10653106; doi:10.1021/acs.jctc.3c00781)
Supplement: Supplementary file 2 — ct3c00781_si_002.zip [file ct3c00781_si_002.zip › geometries_xyz_extended_set/n_c3_nnn_ccc_ccc.xyz]

 19
n_c3_nnn_ccc_ccc
N  -0.0371944694  0.0803334378  0.0001223499
C  2.5858841199  -0.2482259199  0.0001544229
C  -1.1492645843  2.4814938570  0.0001069400
C  -1.4826810179  -2.1330822042  0.0001055387
N  3.6146262080  -2.6240021598  0.0001607289
C  0.4721783485  4.6092675137  0.0001253589
C  -4.1122275420  -1.9423407977  0.0000688892
C  4.1405379878  1.8809758069  0.0001773549
C  -3.8207960915  2.6202415262  0.0000736466
N  -0.3355390373  -4.4541520278  0.0001232616
N  2.1372469943  -4.6135419593  0.0001474901
C  3.0688675824  4.2980055325  0.0001610877
C  -5.2624231613  0.4381253580  0.0000532729
H  -0.3972960050  6.4759169558  0.0001101215
H  -5.1737482444  -3.7039990009  0.0000539490
H  6.1712565010  1.5508028647  0.0002033242
H  -4.6838440607  4.4900126656  0.0000634541
H  4.2975748700  5.9569930564  0.0001752155
H  -7.3231232520  0.5742131062  0.0000249321
