# Supplementary material for: Role of Spin Polarization and Dynamic Correlation in Singlet–Triplet Gap Inversion of Heptazine Derivatives
Source: J Chem Theory Comput. 2023 Oct 21;19(21):7606–16. doi: 10.1021/acs.jctc.3c00781 (PMC10653106; doi:10.1021/acs.jctc.3c00781)
Supplement: Supplementary file 2 — ct3c00781_si_002.zip [file ct3c00781_si_002.zip › geometries_xyz_extended_set/n_c3_cnc_ccc_cnn.xyz]

 19
n_c3_cnc_ccc_cnn
N  -0.0764965298  0.0103113780  0.0000539341
C  2.5699290244  -0.1377795927  0.0000130039
C  -1.1869042209  2.4031370199  0.0000057778
C  -1.5422814058  -2.1971683322  0.0001392357
C  3.6210399675  -2.6384969895  0.0000581541
C  0.5977188347  4.4707737934  -0.0000755030
C  -4.2348110132  -1.9109521053  0.0001773904
N  4.0869708789  1.8677750698  -0.0000646298
C  -3.7872786451  2.6406430743  0.0000396326
C  -0.2733135171  -4.5099203348  0.0001792948
N  2.2669536027  -4.7198038615  0.0001377346
N  3.0469381522  4.2128266168  -0.0001059499
C  -5.3170463276  0.4411664023  0.0001275636
H  -5.3681715370  -3.6312079210  0.0002468470
H  -4.6086242828  4.5285157756  -0.0000019678
H  -7.3729955669  0.6316659241  0.0001573087
H  -1.3813229587  -6.2508279891  0.0002471214
H  5.6825576077  -2.7616383866  0.0000218144
H  -0.1487282355  6.3981009876  -0.0001137575
