# Supplementary material for: Role of Spin Polarization and Dynamic Correlation in Singlet–Triplet Gap Inversion of Heptazine Derivatives
Source: J Chem Theory Comput. 2023 Oct 21;19(21):7606–16. doi: 10.1021/acs.jctc.3c00781 (PMC10653106; doi:10.1021/acs.jctc.3c00781)
Supplement: Supplementary file 2 — ct3c00781_si_002.zip [file ct3c00781_si_002.zip › geometries_xyz_extended_set/n_c3_ncc_ncc_ccn.xyz]

 19
n_c3_ncc_ncc_ccn
N  -0.0627661223  0.0515613040  0.0000430926
C  2.6288347107  -0.2272404589  0.0000676428
C  -1.1496901429  2.4639902279  0.0000403225
C  -1.6456738733  -2.1007117795  0.0000260925
N  3.6975086547  -2.5073836504  0.0002298741
C  0.4903100561  4.5450502151  0.0001046969
N  -4.1690225746  -1.9368942252  -0.0000348825
N  4.1420072265  1.8211535608  0.0002228311
C  -3.8217350961  2.5997292949  -0.0000144859
C  -0.4156887544  -4.4691707524  0.0001154829
C  2.1899752726  -4.5454500830  0.0002376119
C  3.0790679472  4.0982873750  0.0002188627
C  -5.1952840967  0.3835837873  -0.0000596508
H  -4.7258628205  4.4491369188  -0.0000166482
H  -7.2652963990  0.4439384687  -0.0000995543
H  -1.5955938702  -6.1530891374  0.0001054365
H  3.1691990466  -6.3700139598  0.0003077093
H  -0.2959783699  6.4468944793  0.0000897269
H  4.3970675610  5.6970057235  0.0002676950
