# Supplementary material for: Role of Spin Polarization and Dynamic Correlation in Singlet–Triplet Gap Inversion of Heptazine Derivatives
Source: J Chem Theory Comput. 2023 Oct 21;19(21):7606–16. doi: 10.1021/acs.jctc.3c00781 (PMC10653106; doi:10.1021/acs.jctc.3c00781)
Supplement: Supplementary file 2 — ct3c00781_si_002.zip [file ct3c00781_si_002.zip › geometries_xyz_extended_set/n_c3_ncc_ccc_cnn.xyz]

 19
n_c3_ncc_ccc_cnn
N  -0.0988955645  -0.0381190170  0.0000406226
C  2.5922088266  -0.2362312257  -0.0000171435
C  -1.1757976899  2.3644681685  0.0000095223
C  -1.6060000658  -2.2124717176  0.0001340553
N  3.7248786805  -2.5148756880  0.0001603016
C  0.5847800941  4.4144635867  -0.0000478066
C  -4.2706263498  -1.9016675312  0.0001465188
N  4.0760357553  1.8173685891  0.0000187444
C  -3.7969404279  2.6371014581  0.0000299919
C  -0.3524513692  -4.5540058559  0.0002274132
C  2.2739251088  -4.5678737589  0.0002615854
N  3.0450295549  4.1328882644  -0.0000315334
C  -5.3346733289  0.4815211441  0.0000921984
H  -5.4280471579  -3.6048197807  0.0002092007
H  -4.5852497471  4.5388835180  -0.0000032801
H  -7.3895366646  0.6883658752  0.0001127910
H  -1.4600187503  -6.2883216996  0.0002983248
H  3.2901984641  -6.3733815646  0.0003336271
H  -0.1468572369  6.3457663300  -0.0000920408
