# Supplementary material for: Role of Spin Polarization and Dynamic Correlation in Singlet–Triplet Gap Inversion of Heptazine Derivatives
Source: J Chem Theory Comput. 2023 Oct 21;19(21):7606–16. doi: 10.1021/acs.jctc.3c00781 (PMC10653106; doi:10.1021/acs.jctc.3c00781)
Supplement: Supplementary file 2 — ct3c00781_si_002.zip [file ct3c00781_si_002.zip › geometries_xyz_extended_set/n_c3_nnn_nnn_nnc.xyz]

 14
n_c3_nnn_nnn_nnc
N  0.0374804805  -0.0165745897  0.0000395580
C  2.6144503357  -0.3510838424  0.0000160573
C  -1.0278711508  2.3778795925  0.0000300870
C  -1.5155821751  -2.1136950521  0.0000604286
N  3.6251226129  -2.6482922162  0.0000264734
N  0.3601043094  4.4457542609  -0.0000312791
N  -3.9930869828  -1.8716774510  0.0000684446
C  4.0015768144  1.9725291665  -0.0000214865
N  -3.6395453088  2.5327053622  0.0000476376
N  -0.3900109056  -4.4681066062  0.0000659702
N  2.0466776271  -4.6632938880  0.0000506630
N  2.9123789158  4.2034777740  -0.0000531638
N  -4.9884942424  0.5113960544  0.0000796411
H  6.0645873056  1.9012781573  -0.0000362541
