# Supplementary material for: Role of Spin Polarization and Dynamic Correlation in Singlet–Triplet Gap Inversion of Heptazine Derivatives
Source: J Chem Theory Comput. 2023 Oct 21;19(21):7606–16. doi: 10.1021/acs.jctc.3c00781 (PMC10653106; doi:10.1021/acs.jctc.3c00781)
Supplement: Supplementary file 2 — ct3c00781_si_002.zip [file ct3c00781_si_002.zip › geometries_xyz_extended_set/n_c3_ccn_ccc_ccc.xyz]

 21
n_c3_ccn_ccc_ccc
N  0.0295325563  0.0294009522  0.0000895575
C  2.6845830701  -0.1953758089  0.0000922237
C  -1.1183417642  2.4341080469  0.0001063709
C  -1.4656511003  -2.2063453460  0.0000710019
C  3.6962709569  -2.6895489924  0.0000779011
C  0.4611083874  4.6115012607  0.0001169646
C  -4.1256768227  -1.9356421470  0.0000734122
C  4.1768468530  1.9856389903  0.0001074192
C  -3.7682546078  2.6017093979  0.0001119918
N  -0.4539463851  -4.5293604182  0.0000559912
C  2.0775125544  -4.7206145484  0.0000600226
C  3.0535551969  4.3812787335  0.0001184258
C  -5.2478835057  0.4259832972  0.0000951870
H  -0.4671088145  6.4496829222  0.0001243607
H  -5.2006749650  -3.6891313295  0.0000591441
H  6.2224092753  1.7482950093  0.0001113007
H  -4.6072820734  4.4818745117  0.0001290950
H  4.2393920152  6.0717409383  0.0001273268
H  -7.3075742399  0.5849772540  0.0000995080
H  5.7428042233  -2.9182198152  0.0000807079
H  2.8278266114  -6.6508318021  0.0000466120
