# Supplementary material for: Role of Spin Polarization and Dynamic Correlation in Singlet–Triplet Gap Inversion of Heptazine Derivatives
Source: J Chem Theory Comput. 2023 Oct 21;19(21):7606–16. doi: 10.1021/acs.jctc.3c00781 (PMC10653106; doi:10.1021/acs.jctc.3c00781)
Supplement: Supplementary file 2 — ct3c00781_si_002.zip [file ct3c00781_si_002.zip › geometries_xyz_extended_set/n_c3_ncc_ncc_cnn.xyz]

 18
n_c3_ncc_ncc_cnn
N  -0.0879830115  0.0108363096  0.0000450740
C  2.5813861949  -0.2343076747  0.0000682893
C  -1.1421899162  2.4137117800  0.0000001540
C  -1.6666467412  -2.1353519892  0.0000700936
N  3.6820239093  -2.5043279575  0.0001698749
C  0.6007688414  4.4384217300  -0.0000118670
N  -4.1994457137  -1.9326219342  0.0000326906
N  4.0952385927  1.8362550124  0.0000909366
C  -3.7920180546  2.6081284296  -0.0000309634
C  -0.4306673693  -4.4898192626  0.0001471985
C  2.1879906776  -4.5439337374  0.0002021873
N  3.0864078447  4.1219253508  0.0000324230
C  -5.1936985202  0.3898291691  -0.0000181923
H  -4.6738015388  4.4677933545  -0.0000664559
H  -7.2629863585  0.4742828396  -0.0000423073
H  -1.5913292476  -6.1868847095  0.0001686072
H  3.1755828008  -6.3637573352  0.0002612309
H  -0.0991560611  6.3792472447  -0.0000559652
