# Supplementary material for: Role of Spin Polarization and Dynamic Correlation in Singlet–Triplet Gap Inversion of Heptazine Derivatives
Source: J Chem Theory Comput. 2023 Oct 21;19(21):7606–16. doi: 10.1021/acs.jctc.3c00781 (PMC10653106; doi:10.1021/acs.jctc.3c00781)
Supplement: Supplementary file 2 — ct3c00781_si_002.zip [file ct3c00781_si_002.zip › geometries_xyz_extended_set/n_c3_cnc_ccc_ccn.xyz]

 20
n_c3_cnc_ccc_ccn
N  -0.0561076413  0.0534329008  0.0001043752
C  2.6067597898  -0.1471580069  0.0001066214
C  -1.1882079338  2.4561918768  0.0000848556
C  -1.5316285205  -2.1510353633  0.0001213569
C  3.6247312486  -2.6379837736  0.0001200899
C  0.4892808905  4.5664988416  0.0000691476
C  -4.2058357146  -1.9158528848  0.0001197408
N  4.1425796971  1.8558571573  0.0000894226
C  -3.8245199639  2.6299995952  0.0000824247
C  -0.2609359840  -4.4903497682  0.0001389007
N  2.2500175253  -4.7278229914  0.0001376584
C  3.0548938134  4.1584645565  0.0000706209
C  -5.3170711690  0.4406919786  0.0001002582
H  -5.3152811374  -3.6504604193  0.0001338293
H  -4.6674577585  4.5082952891  0.0000658897
H  -7.3755044707  0.6107724296  0.0000986124
H  -1.3989482596  -6.2134591137  0.0001538098
H  5.6836412617  -2.7814978148  0.0001162391
H  -0.3170917320  6.4606616671  0.0000551292
H  4.3627219138  5.7628250610  0.0000628702
