# Supplementary material for: Role of Spin Polarization and Dynamic Correlation in Singlet–Triplet Gap Inversion of Heptazine Derivatives
Source: J Chem Theory Comput. 2023 Oct 21;19(21):7606–16. doi: 10.1021/acs.jctc.3c00781 (PMC10653106; doi:10.1021/acs.jctc.3c00781)
Supplement: Supplementary file 2 — ct3c00781_si_002.zip [file ct3c00781_si_002.zip › geometries_xyz_extended_set/n_c3_ncn_ccc_ncn.xyz]

 18
n_c3_ncn_ccc_ncn
N  0.0035484817  -0.0077936987  0.0001314375
C  2.6511189294  -0.1922558062  0.0001265149
C  -1.1236230611  2.4256178585  0.0001655673
C  -1.5675404526  -2.1468317991  0.0001103812
C  3.7327630349  -2.6101819889  0.0001158300
N  0.3408529184  4.4834401507  0.0001344068
N  -4.1125379105  -1.8722217553  0.0000885398
N  4.0873491452  1.9266486627  0.0001308711
N  -3.6403354019  2.6388488567  0.0001060868
C  -0.4228216509  -4.5355859005  0.0000985024
C  2.1987248843  -4.7468571950  0.0001032417
C  2.8421702321  4.0981967696  0.0001281351
C  -4.9638158711  0.4819170511  0.0000416568
H  5.7881649065  -2.7086833785  0.0001170533
H  -1.6770373482  -6.1659607245  0.0000830527
H  3.0671854832  -6.6201508986  0.0000930912
H  4.0083729285  5.8108346034  0.0001173467
H  -7.0248422623  0.7002577331  0.0001217314
