# Supplementary material for: Role of Spin Polarization and Dynamic Correlation in Singlet–Triplet Gap Inversion of Heptazine Derivatives
Source: J Chem Theory Comput. 2023 Oct 21;19(21):7606–16. doi: 10.1021/acs.jctc.3c00781 (PMC10653106; doi:10.1021/acs.jctc.3c00781)
Supplement: Supplementary file 2 — ct3c00781_si_002.zip [file ct3c00781_si_002.zip › geometries_xyz_extended_set/n_c3_nnc_ncn_nnn.xyz]

 15
n_c3_nnc_ncn_nnn
N  -0.0836173379  -0.0252107453  0.0000053015
C  2.5283105176  -0.2861463364  0.0000219172
C  -1.1277816355  2.4022438772  -0.0000566848
C  -1.6400359631  -2.1280026684  0.0000796082
N  3.6466442462  -2.5254872707  0.0001600153
N  0.3817440595  4.4103924260  -0.0000255209
N  -4.1364718844  -1.8942454283  0.0000667417
N  3.9808868354  1.8716325493  0.0000559958
N  -3.6705088836  2.6380543771  -0.0000372174
C  -0.2907020133  -4.4667008266  0.0001774880
N  2.1913228264  -4.6175890333  0.0002221588
N  2.9099183913  4.0676500922  -0.0000135312
C  -4.9921745856  0.5132521448  -0.0001787695
H  -1.3662517882  -6.2276155802  0.0002453225
H  -7.0517581713  0.7240335881  0.0003190943
