# Supplementary material for: Role of Spin Polarization and Dynamic Correlation in Singlet–Triplet Gap Inversion of Heptazine Derivatives
Source: J Chem Theory Comput. 2023 Oct 21;19(21):7606–16. doi: 10.1021/acs.jctc.3c00781 (PMC10653106; doi:10.1021/acs.jctc.3c00781)
Supplement: Supplementary file 2 — ct3c00781_si_002.zip [file ct3c00781_si_002.zip › geometries_xyz_extended_set/n_c3_nnc_nnc_cnn.xyz]

 16
n_c3_nnc_nnc_cnn
N  -0.0652518126  0.0447034837  0.0000573817
C  2.5691692079  -0.2542803355  0.0001411614
C  -1.1134072224  2.4310996189  -0.0000282273
C  -1.6362685179  -2.0558753083  0.0000562259
N  3.6522863108  -2.5033891607  0.0002150940
C  0.5616152996  4.4445344272  -0.0000276185
N  -4.1355749814  -1.9061674802  -0.0000246944
N  4.1033311156  1.8676458736  0.0001335430
C  -3.8294400035  2.4607296570  -0.0001078196
C  -0.2933257833  -4.4155307164  0.0001510908
N  2.1734839610  -4.5964319250  0.0002231424
N  3.1050528938  4.1034933980  0.0000553604
N  -5.2259648396  0.4191321319  -0.0001072273
H  -1.4004988269  -6.1570630268  0.0001603457
H  -4.8174155195  4.2745294621  -0.0001764045
H  -0.1098247676  6.3920647491  -0.0000935489
